# Supplementary material for: Histone H3 lysine 27 acetylation is altered in colon cancer
Source: Clin Proteomics. 2014 Jun 3;11(1):24. doi: 10.1186/1559-0275-11-24 (PMC4071346; doi:10.1186/1559-0275-11-24)
Supplement: Additional file 1: Table S1 — The list of peptides identified in MS/MS analyses with estimated FDR = 0.01. Table S2. The list of identified proteins together with their MS/MS-related details. SCORE - MascotScore; PEPT# - number of peptides assigned to protein. Proteins matching to the same sets of peptides were grouped into unique clusters and presented as single rows of the table. Table S3. List of identified core histone-derived peptides. Table S4. List of identified postranslational modification sites core histone proteins. Site-modification combinations not present in PhopshoSitePlus and/or Histome databases are marked in red. Table S5. Clinical characteristics and histopathology of the tissue samples used in a study. [file 1559-0275-11-24-S1.xls]

## Sheet: Table S1
Table S1: The list of peptides identified in MS/MS analyses with estimated FDR = 0.01
SEQUENCE	MASS	EXP.MASS	CHARGE	Q-VALUE	PROTEIN ID	PROTEIN NAME
LAADDFR	806.39226	806.39263	+2	0.00000e+000	P13645,P02533,P08779,Q04695,P13646,P08727,P19012,Q7Z3Y7,Q15323	Keratin, type I cytoskeletal 10,Keratin, type I cytoskeletal 14,Keratin, type I cytoskeletal 16,Keratin, type I cytoskeletal 17,Keratin, type I cytoskeletal 13,Keratin, type I cytoskeletal 19,Keratin, type I cytoskeletal 15,Keratin, type I cytoskeletal 28,Keratin, type I cuticular Ha1
LQIDNAR	828.44534	828.44509	+2	0.00000e+000	P13645,P02533,P08779,Q04695,P08727,Q7Z3Y7,Q99456	Keratin, type I cytoskeletal 10,Keratin, type I cytoskeletal 14,Keratin, type I cytoskeletal 16,Keratin, type I cytoskeletal 17,Keratin, type I cytoskeletal 19,Keratin, type I cytoskeletal 28,Keratin, type I cytoskeletal 12
YENEVALR	992.49268	992.49279	+2	0.00000e+000	P13645	Keratin, type I cytoskeletal 10
VLDELTLTK	1030.59102	1030.58942	+2	0.00000e+000	P13645	Keratin, type I cytoskeletal 10
ILLQIDNAR	1054.61346	1054.61134	+2	0.00000e+000	P13645,Q04695	Keratin, type I cytoskeletal 10,Keratin, type I cytoskeletal 17
EASLAETEGR	1061.49889	1061.4978	+2	0.00000e+000	P13645	Keratin, type I cytoskeletal 10
LASYLDKVR	1063.60257	1063.60103	+2;+3	0.00000e+000	P13645,P02533,P08779,Q04695,P08727,P19012,Q99456	Keratin, type I cytoskeletal 10,Keratin, type I cytoskeletal 14,Keratin, type I cytoskeletal 16,Keratin, type I cytoskeletal 17,Keratin, type I cytoskeletal 19,Keratin, type I cytoskeletal 15,Keratin, type I cytoskeletal 12
VTMQNLNDR	1089.52368	1089.52243	+2	0.00000e+000	P13645,P02533,P08779,Q7Z3Y7	Keratin, type I cytoskeletal 10,Keratin, type I cytoskeletal 14,Keratin, type I cytoskeletal 16,Keratin, type I cytoskeletal 28
GGDGGLLSGNEK	1102.52547	1102.52335	+2	0.00000e+000	P13645,P19012	Keratin, type I cytoskeletal 10,Keratin, type I cytoskeletal 15
VTMQNLNDR + Oxidation (M)	1105.5186	1105.5188	+2	0.00000e+000	P13645,P02533,P08779,Q7Z3Y7	Keratin, type I cytoskeletal 10,Keratin, type I cytoskeletal 14,Keratin, type I cytoskeletal 16,Keratin, type I cytoskeletal 28
NVQALEIELQ	1155.61353	1155.61498	+2	1.55173e-003	P13645	Keratin, type I cytoskeletal 10
LENEIQTYR	1164.57747	1164.57727	+2	0.00000e+000	P13645	Keratin, type I cytoskeletal 10
RVLDELTLTK	1186.69212	1186.69271	+2;+3	0.00000e+000	P13645	Keratin, type I cytoskeletal 10
QSVEADINGLR	1200.60985	1200.60954	+2	0.00000e+000	P13645,P13646	Keratin, type I cytoskeletal 10,Keratin, type I cytoskeletal 13
ALEEQLQQIR	1226.66187	1226.66111	+2	0.00000e+000	P13645	Keratin, type I cytoskeletal 10
LKYENEVALR	1233.67169	1233.67001	+2;+3	0.00000e+000	P13645	Keratin, type I cytoskeletal 10
KDAEAWFNEK	1236.57747	1236.57737	+2;+3	0.00000e+000	P13645,Q7Z3Y7	Keratin, type I cytoskeletal 10,Keratin, type I cytoskeletal 28
SLLEGEGSSGGGGR	1261.58986	1261.58724	+2	0.00000e+000	P13645	Keratin, type I cytoskeletal 10
EIELQSQLALK	1270.71323	1270.71447	+2	0.00000e+000	P13645	Keratin, type I cytoskeletal 10
NVSTGDVNVEMN	1277.55579	1277.55406	+2	0.00000e+000	P13645	Keratin, type I cytoskeletal 10
SLTEELAYLKK	1293.71797	1293.71834	+3	0.00000e+000	P13645	Keratin, type I cytoskeletal 10
NHEEEMKDLR	1299.58771	1299.58627	+2;+3	0.00000e+000	P13645	Keratin, type I cytoskeletal 10
YCVQLSQIQAQ	1336.64453	1336.64275	+2	0.00000e+000	P13645	Keratin, type I cytoskeletal 10
QSVEADINGLRR	1356.71095	1356.70727	+2;+3	0.00000e+000	P13645,P13646	Keratin, type I cytoskeletal 10,Keratin, type I cytoskeletal 13
RQSVEADINGLR	1356.71095	1356.70825	+2;+3	0.00000e+000	P13645,P13646	Keratin, type I cytoskeletal 10,Keratin, type I cytoskeletal 13
QSVEADINGLRR + Deamidated (R)	1357.69496	1357.6949	+2;+3	0.00000e+000	P13645,P13646	Keratin, type I cytoskeletal 10,Keratin, type I cytoskeletal 13
SQYEQLAEQNR	1364.63202	1364.63077	+2;+3	0.00000e+000	P13645	Keratin, type I cytoskeletal 10
ALEESNYELEGK	1380.64084	1380.64295	+2	0.00000e+000	P13645	Keratin, type I cytoskeletal 10
QSLEASLAETEGR	1389.67355	1389.67147	+2;+3	0.00000e+000	P13645	Keratin, type I cytoskeletal 10
ISALEEQLQQIR	1426.77795	1426.77587	+2;+3	0.00000e+000	P13645	Keratin, type I cytoskeletal 10
KNHEEEMKDLR	1427.68266	1427.6821	+2;+3;+4	0.00000e+000	P13645	Keratin, type I cytoskeletal 10
SGGYGGLGGFGGGSFR	1431.65317	1431.65052	+2	0.00000e+000	P13645	Keratin, type I cytoskeletal 10
IRLENEIQTYR	1433.76263	1433.76077	+2;+3	0.00000e+000	P13645	Keratin, type I cytoskeletal 10
GGGFSSGGFSGGSFSR	1449.62735	1449.62644	+2	0.00000e+000	P13645	Keratin, type I cytoskeletal 10
SQYEQLAEQNRK	1492.72697	1492.72685	+2;+3	0.00000e+000	P13645	Keratin, type I cytoskeletal 10
SQYEQLAEQNRK + Deamidated (R)	1493.71098	1493.71158	+2;+3	0.00000e+000	P13645	Keratin, type I cytoskeletal 10
SGGGGGGGGCGGGGGVSSLR	1548.66998	1548.66726	+2	0.00000e+000	P13645	Keratin, type I cytoskeletal 10
NQILNLTTDNANIL	1555.82056	1555.81798	+2	0.00000e+000	P13645	Keratin, type I cytoskeletal 10
AAPGVDLTQLLNNMR	1611.84026	1611.84277	+2;+3	0.00000e+000	P13645	Keratin, type I cytoskeletal 10
AQISALEEQLQQIR	1625.87364	1625.87249	+2;+3	0.00000e+000	P13645	Keratin, type I cytoskeletal 10
AAPGVDLTQLLNNMR + Oxidation (M)	1627.83518	1627.83627	+2	0.00000e+000	P13645	Keratin, type I cytoskeletal 10
GSLGGGFSSGGFSGGSFSR	1706.76491	1706.76477	+2;+3	0.00000e+000	P13645	Keratin, type I cytoskeletal 10
NVQALEIELQSQLALK	1796.00432	1796.00789	+2;+3	0.00000e+000	P13645	Keratin, type I cytoskeletal 10
IQAQISALEEQLQQIR	1867.01628	1867.01496	+3	0.00000e+000	P13645	Keratin, type I cytoskeletal 10
TIDDLKNQILNLTTDNA	1900.97417	1900.9763	+2;+3	0.00000e+000	P13645	Keratin, type I cytoskeletal 10
NVQALEIELQSQLALKQ	1924.0629	1924.0667	+3	0.00000e+000	P13645	Keratin, type I cytoskeletal 10
RNVQALEIELQSQLALK	1952.10542	1952.10589	+3	0.00000e+000	P13645	Keratin, type I cytoskeletal 10
ELTTEIDNNIEQISSYK	1995.96364	1995.96072	+2;+3	0.00000e+000	P13645	Keratin, type I cytoskeletal 10
DLEMQIESLTEELAYLK	2024.00232	2024.00674	+3	0.00000e+000	P13645	Keratin, type I cytoskeletal 10
DLEMQIESLTEELAYLK + Oxidation (M)	2039.99724	2040.0046	+3	0.00000e+000	P13645	Keratin, type I cytoskeletal 10
AETECQNTEYQQLLDIK	2081.95752	2081.95513	+2;+3	0.00000e+000	P13645	Keratin, type I cytoskeletal 10
SKELTTEIDNNIEQISSY	2082.99567	2082.99306	+2	0.00000e+000	P13645	Keratin, type I cytoskeletal 10
VEMNAAPGVDLTQLLNNMR	2085.03467	2085.03812	+3	0.00000e+000	P13645	Keratin, type I cytoskeletal 10
ADLEMQIESLTEELAYLK	2095.03943	2095.04381	+2;+3	0.00000e+000	P13645	Keratin, type I cytoskeletal 10
ADLEMQIESLTEELAYLK + Oxidation (M)	2111.03435	2111.03746	+2;+3	0.00000e+000	P13645	Keratin, type I cytoskeletal 10
DLEMQIESLTEELAYLKK + Oxidation (M)	2168.09219	2168.09912	+3	0.00000e+000	P13645	Keratin, type I cytoskeletal 10
SKELTTEIDNNIEQISSYK	2211.09062	2211.08776	+2;+3	0.00000e+000	P13645	Keratin, type I cytoskeletal 10
ADLEMQIESLTEELAYLKK	2223.13438	2223.13948	+3;+4	0.00000e+000	P13645	Keratin, type I cytoskeletal 10
KADLEMQIESLTEELAYLK	2223.13438	2223.13999	+2;+3	0.00000e+000	P13645	Keratin, type I cytoskeletal 10
KADLEMQIESLTEELAYLK + Oxidation (M)	2239.1293	2239.13431	+3	0.00000e+000	P13645	Keratin, type I cytoskeletal 10
ADLEMQIESLTEELAYLKK + Oxidation (M)	2239.1293	2239.13685	+2;+3;+4	0.00000e+000	P13645	Keratin, type I cytoskeletal 10
TIDDLKNQILNLTTDNANIL	2241.18521	2241.18957	+2;+3	0.00000e+000	P13645	Keratin, type I cytoskeletal 10
HYSSSRSGGGGGGGGCGGGGGVSSLR + Deamidated (R)	2266.97342	2266.97328	+3	0.00000e+000	P13645	Keratin, type I cytoskeletal 10
GSSGGGCFGGSSGGYGGLGGFGGGSFR	2341.97714	2341.97447	+2;+3	0.00000e+000	P13645	Keratin, type I cytoskeletal 10
NQILNLTTDNANILLQIDNAR	2366.25534	2366.25632	+2;+3	0.00000e+000	P13645	Keratin, type I cytoskeletal 10
VQLSQIQAQISALEEQLQQIR	2422.31795	2422.3255	+3	0.00000e+000	P13645	Keratin, type I cytoskeletal 10
YCVQLSQIQAQISALEEQLQQIR	2745.41193	2745.41776	+3;+4	0.00000e+000	P13645	Keratin, type I cytoskeletal 10
ELTTEIDNNIEQISSYKSEITELR	2824.39775	2824.39583	+3	0.00000e+000	P13645	Keratin, type I cytoskeletal 10
NVSTGDVNVEMNAAPGVDLTQLLNNMR	2871.38548	2871.38701	+2;+3	0.00000e+000	P13645	Keratin, type I cytoskeletal 10
NVSTGDVNVEMNAAPGVDLTQLLNNMR + Oxidation (M)	2887.3804	2887.38088	+2;+3	0.00000e+000	P13645	Keratin, type I cytoskeletal 10
NVSTGDVNVEMNAAPGVDLTQLLNNMR + Oxidation (M)	2887.3804	2887.37938	+2;+3	0.00000e+000	P13645	Keratin, type I cytoskeletal 10
NVSTGDVNVEMNAAPGVDLTQLLNNMR + 2 Oxidation (M)	2903.37532	2903.37152	+3	0.00000e+000	P13645	Keratin, type I cytoskeletal 10
ELTTEIDNNIEQISSYKSEITELRR	2980.49886	2980.50067	+3;+4	0.00000e+000	P13645	Keratin, type I cytoskeletal 10
SKELTTEIDNNIEQISSYKSEITELR	3039.52473	3039.52752	+3	0.00000e+000	P13645	Keratin, type I cytoskeletal 10
TIDDLKNQILNLTTDNANILLQIDNAR	3051.62	3051.62706	+3;+4	0.00000e+000	P13645	Keratin, type I cytoskeletal 10
VLDELTLTKADLEMQIESLTEELAYLKK	3235.71484	3235.72229	+4	0.00000e+000	P13645	Keratin, type I cytoskeletal 10
VLDELTLTKADLEMQIESLTEELAYLKK + Oxidation (M)	3251.70976	3251.71969	+4	0.00000e+000	P13645	Keratin, type I cytoskeletal 10
MTLDDFR	896.4062	896.40636	+2	0.00000e+000	P35527	Keratin, type I cytoskeletal 9
MTLDDFR + Oxidation (M)	912.40112	912.39925	+2	0.00000e+000	P35527	Keratin, type I cytoskeletal 9
SLGGGFGGGSR	950.45702	950.45621	+2	0.00000e+000	P35527	Keratin, type I cytoskeletal 9
TLLDIDNTR	1059.55603	1059.5548	+2	0.00000e+000	P35527	Keratin, type I cytoskeletal 9
STMQELNSR	1064.49204	1064.4915	+2	0.00000e+000	P35527	Keratin, type I cytoskeletal 9
FEMEQNLR	1065.4913	1065.48814	+2	0.00000e+000	P35527	Keratin, type I cytoskeletal 9
QFSSSYLSR	1073.51416	1073.5124	+2	0.00000e+000	P35527	Keratin, type I cytoskeletal 9
IQDWYDKK	1094.53964	1094.53939	+2;+3	0.00000e+000	P35527	Keratin, type I cytoskeletal 9
QEYEQLIAK	1120.5764	1120.5743	+2	0.00000e+000	P35527	Keratin, type I cytoskeletal 9
GGGGGGGLGSGGSIR	1144.55853	1144.55707	+2	0.00000e+000	P35527	Keratin, type I cytoskeletal 9
QGVDADINGLR	1156.58365	1156.58289	+2	0.00000e+000	P35527	Keratin, type I cytoskeletal 9
QVLDNLTMEK	1189.60126	1189.59902	+2	0.00000e+000	P35527	Keratin, type I cytoskeletal 9
SASSLGGGFGGGSR	1195.55818	1195.55707	+2	0.00000e+000	P35527	Keratin, type I cytoskeletal 9
QVLDNLTMEK + Oxidation (M)	1205.59618	1205.59328	+2	0.00000e+000	P35527	Keratin, type I cytoskeletal 9
LASYLDKVQAL	1219.68121	1219.6787	+2	0.00000e+000	P35527	Keratin, type I cytoskeletal 9
SGGGGGGGLGSGGSIR	1231.59056	1231.58987	+2	0.00000e+000	P35527	Keratin, type I cytoskeletal 9
FSSSSGYGGGSSR	1234.52145	1234.5207	+2	0.00000e+000	P35527	Keratin, type I cytoskeletal 9
HGVQELEIELQ	1293.65646	1293.65574	+2	0.00000e+000	P35527	Keratin, type I cytoskeletal 9
IKFEMEQNLR	1306.67032	1306.66889	+2;+3	0.00000e+000	P35527	Keratin, type I cytoskeletal 9
DQIVDLTVGNNK	1314.67795	1314.6781	+2	0.00000e+000	P35527	Keratin, type I cytoskeletal 9
IKFEMEQNLR + Oxidation (M)	1322.66524	1322.66592	+2;+3	0.00000e+000	P35527	Keratin, type I cytoskeletal 9
DIENQYETQIT	1352.60957	1352.60768	+2	0.00000e+000	P35527	Keratin, type I cytoskeletal 9
NHKEEMSQLTGQ	1400.63541	1400.63304	+2	0.00000e+000	P35527	Keratin, type I cytoskeletal 9
LEGGQEDFESSGAGK	1509.65833	1509.65312	+2	0.00000e+000	P35527	Keratin, type I cytoskeletal 9
VQALEEANNDLENK	1585.75833	1585.75396	+2;+3	0.00000e+000	P35527	Keratin, type I cytoskeletal 9
GGSGGSYGGGGSGGGYGGGSGSR	1790.72049	1790.71914	+2;+3	0.00000e+000	P35527	Keratin, type I cytoskeletal 9
HGVQELEIELQSQLSK	1836.95812	1836.95794	+2;+3	0.00000e+000	P35527	Keratin, type I cytoskeletal 9
TLNDMRQEYEQLIAK	1850.9196	1850.92195	+2;+3	0.00000e+000	P35527	Keratin, type I cytoskeletal 9
TLNDMRQEYEQLIAK + Oxidation (M)	1866.91452	1866.91263	+2;+3	0.00000e+000	P35527	Keratin, type I cytoskeletal 9
HNLLEGGQEDFESSGAGK	1873.84422	1873.84354	+3	0.00000e+000	P35527	Keratin, type I cytoskeletal 9
QIEHEVSSSGQEVQSSAK	1928.90755	1928.90709	+2;+3	0.00000e+000	P35527	Keratin, type I cytoskeletal 9
HGVQELEIELQSQLSKK	1965.05307	1965.05289	+3	0.00000e+000	P35527	Keratin, type I cytoskeletal 9
MIQEQISNLEAQITDVR	1987.00441	1987.00565	+2;+3	0.00000e+000	P35527	Keratin, type I cytoskeletal 9
TIDDLKDQIVDLTVGNNK	2000.0426	2000.04017	+3	0.00000e+000	P35527	Keratin, type I cytoskeletal 9
SYGGGSGGGFSASSLGGGFGGGSR	2021.8828	2021.88004	+2;+3	0.00000e+000	P35527	Keratin, type I cytoskeletal 9
SDLEMQYETLQEELMAL	2041.92236	2041.92101	+2	0.00000e+000	P35527	Keratin, type I cytoskeletal 9
QEIECQNQEYSLLLSIK	2094.03027	2094.02476	+2;+3	0.00000e+000	P35527	Keratin, type I cytoskeletal 9
ITQIEHEVSSSGQEVQSSAK	2143.03929	2143.03898	+3	0.00000e+000	P35527	Keratin, type I cytoskeletal 9
SDLEMQYETLQEELMALK	2170.01732	2170.01975	+2;+3	0.00000e+000	P35527	Keratin, type I cytoskeletal 9
SDLEMQYETLQEELMALK + Oxidation (M)	2186.01224	2186.01346	+2;+3	0.00000e+000	P35527	Keratin, type I cytoskeletal 9
EIETYHNLLEGGQEDFESS	2195.94946	2195.94206	+2	0.00000e+000	P35527	Keratin, type I cytoskeletal 9
SDLEMQYETLQEELMALKK	2298.11227	2298.11336	+2;+3	0.00000e+000	P35527	Keratin, type I cytoskeletal 9
SDLEMQYETLQEELMALKK + Oxidation (M)	2314.10719	2314.10712	+3	0.00000e+000	P35527	Keratin, type I cytoskeletal 9
SDLEMQYETLQEELMALKK + Oxidation (M)	2314.10719	2314.10637	+3	0.00000e+000	P35527	Keratin, type I cytoskeletal 9
SDLEMQYETLQEELMALKK + 2 Oxidation (M)	2330.10211	2330.1032	+3	0.00000e+000	P35527	Keratin, type I cytoskeletal 9
LASYLDKVQALEEANNDLENK	2376.18082	2376.17948	+2;+3	0.00000e+000	P35527	Keratin, type I cytoskeletal 9
EIETYHNLLEGGQEDFESSGAGK	2509.12447	2509.12051	+2;+3	0.00000e+000	P35527	Keratin, type I cytoskeletal 9
EEMSQLTGQNSGDVNVEINVAPGK	2515.18604	2515.18743	+3	0.00000e+000	P35527	Keratin, type I cytoskeletal 9
VQALEEANNDLENKIQDWYDK	2534.19246	2534.18805	+3	0.00000e+000	P35527	Keratin, type I cytoskeletal 9
GGGGSFGYSYGGGSGGGFSASSLGGGFGGGSR	2704.15392	2704.15385	+2;+3	0.00000e+000	P35527	Keratin, type I cytoskeletal 9
YCGQLQMIQEQISNLEAQITDVR	2736.32108	2736.32613	+3;+4	0.00000e+000	P35527	Keratin, type I cytoskeletal 9
YCGQLQMIQEQISNLEAQITDVR + Oxidation (M)	2752.31599	2752.3246	+3;+4	0.00000e+000	P35527	Keratin, type I cytoskeletal 9
NHKEEMSQLTGQNSGDVNVEINVAPGK	2894.38283	2894.38177	+3;+4	0.00000e+000	P35527	Keratin, type I cytoskeletal 9
NYSPYYNTIDDLKDQIVDLTVGNNK	2901.40321	2901.40377	+3;+4	0.00000e+000	P35527	Keratin, type I cytoskeletal 9
DIENQYETQITQIEHEVSSSGQEVQSS	3064.3745	3064.36982	+3	0.00000e+000	P35527	Keratin, type I cytoskeletal 9
GGSGGSHGGGSGFGGESGGSYGGGEEASGSGGGYGGGSGK	3222.27438	3222.26966	+3	0.00000e+000	P35527	Keratin, type I cytoskeletal 9
DIENQYETQITQIEHEVSSSGQEVQSSAK	3263.50656	3263.5029	+2;+3;+4	0.00000e+000	P35527	Keratin, type I cytoskeletal 9
NHKEEMSQLTGQNSGDVNVEINVAPGKDLTK	3351.63648	3351.63472	+3;+4;+5	0.00000e+000	P35527	Keratin, type I cytoskeletal 9
NHKEEMSQLTGQNSGDVNVEINVAPGKDLTK + Oxidation (M)	3367.63139	3367.62598	+4	0.00000e+000	P35527	Keratin, type I cytoskeletal 9
KDIENQYETQITQIEHEVSSSGQEVQSSAK	3391.60152	3391.60005	+3;+4	0.00000e+000	P35527	Keratin, type I cytoskeletal 9
QVLDNLTMEKSDLEMQYETLQEELMALKK	3469.70297	3469.71439	+4	0.00000e+000	P35527	Keratin, type I cytoskeletal 9
TPAVHASLDK	1037.55055	1037.55144	+2;+3	0.00000e+000	P69905	Hemoglobin subunit alpha
MFLSFPTTK	1070.54706	1070.54641	+2	0.00000e+000	P69905	Hemoglobin subunit alpha
SALSDLHAHK	1077.55669	1077.55654	+2;+3	0.00000e+000	P69905	Hemoglobin subunit alpha
VADALTNAVAH	1080.55637	1080.5547	+2	0.00000e+000	P69905	Hemoglobin subunit alpha
MFLSFPTTK + Oxidation (M)	1086.54198	1086.54218	+2	0.00000e+000	P69905	Hemoglobin subunit alpha
LRVDPVNFK	1086.61858	1086.61886	+3	0.00000e+000	P69905	Hemoglobin subunit alpha
AGEYGAEALER	1164.54108	1164.5398	+2	0.00000e+000	P69905	Hemoglobin subunit alpha
VLSPADKTNVK + Acetyl (K)	1212.67139	1212.66934	+2	0.00000e+000	P69905	Hemoglobin subunit alpha
FLASVSTVLTSK	1251.70746	1251.70711	+2;+3	0.00000e+000	P69905	Hemoglobin subunit alpha
TYFPHFDLSH	1262.57204	1262.5725	+2;+3	0.00000e+000	P69905	Hemoglobin subunit alpha
VGAHAGEYGAEALER	1528.72699	1528.72466	+2;+3	0.00000e+000	P69905	Hemoglobin subunit alpha
VADALTNAVAHVDDMPN	1751.81485	1751.81558	+2	0.00000e+000	P69905	Hemoglobin subunit alpha
VADALTNAVAHVDDMPN + Oxidation (M)	1767.80977	1767.80701	+2	0.00000e+000	P69905	Hemoglobin subunit alpha
TYFPHFDLSHGSAQVK	1832.8846	1832.8829	+2;+3;+4	0.00000e+000	P69905	Hemoglobin subunit alpha
AAHLPAEFTPAVHASLDK	1873.96863	1873.96591	+2;+3;+4	0.00000e+000	P69905	Hemoglobin subunit alpha
TYFPHFDLSHGSAQVK + Phospho (ST)	1912.85092	1912.84376	+3	0.00000e+000	P69905	Hemoglobin subunit alpha
VDDMPNALSALSDLHAHK	1932.93634	1932.93985	+3;+4	0.00000e+000	P69905	Hemoglobin subunit alpha
VADALTNAVAHVDDMPNAL	1935.93602	1935.93647	+2;+3	0.00000e+000	P69905	Hemoglobin subunit alpha
VADALTNAVAHVDDMPNAL + Oxidation (M)	1951.93094	1951.93157	+2	0.00000e+000	P69905	Hemoglobin subunit alpha
LAAHLPAEFTPAVHASLDK	1987.05269	1987.06098	+4	0.00000e+000	P69905	Hemoglobin subunit alpha
AAWGKVGAHAGEYGAEALER + Acetyl (K)	2084.00751	2084.00597	+3	0.00000e+000	P69905	Hemoglobin subunit alpha
TYFPHFDLSHGSAQVKGHGK + Acetyl (K)	2254.09197	2254.08763	+4	0.00000e+000	P69905	Hemoglobin subunit alpha
LLSHCLLVTLAAHLPAEFTPA	2273.2242	2273.23336	+3	0.00000e+000	P69905	Hemoglobin subunit alpha
AVAHVDDMPNALSALSDLHAHK	2311.13789	2311.13761	+3;+4;+5	0.00000e+000	P69905	Hemoglobin subunit alpha
AVAHVDDMPNALSALSDLHAHK + Oxidation (M)	2327.13281	2327.12864	+3;+4	0.00000e+000	P69905	Hemoglobin subunit alpha
LLSHCLLVTLAAHLPAEFTPAVH	2509.35153	2509.35635	+3;+4	0.00000e+000	P69905	Hemoglobin subunit alpha
TNAVAHVDDMPNALSALSDLHAHK	2526.2285	2526.22749	+3;+4;+5	0.00000e+000	P69905	Hemoglobin subunit alpha
CLLVTLAAHLPAEFTPAVHASLDK	2573.36757	2573.37025	+3;+4	0.00000e+000	P69905	Hemoglobin subunit alpha
LLSHCLLVTLAAHLPAEFTPAVHA	2580.38864	2580.3868	+3	0.00000e+000	P69905	Hemoglobin subunit alpha
LLSHCLLVTLAAHLPAEFTPAVH + Phospho (ST)	2589.31786	2589.31484	+3	1.53886e-003	P69905	Hemoglobin subunit alpha
LLSHCLLVTLAAHLPAEFTPAVH + Phospho (ST)	2589.31786	2589.3145	+3	0.00000e+000	P69905	Hemoglobin subunit alpha
CLLVTLAAHLPAEFTPAVHASLDK + Phospho (ST)	2653.33389	2653.32995	+3	0.00000e+000	P69905	Hemoglobin subunit alpha
VADALTNAVAHVDDMPNALSALSDLHAH	2867.38719	2867.39203	+3;+4	0.00000e+000	P69905	Hemoglobin subunit alpha
VADALTNAVAHVDDMPNALSALSDLHAH + Oxidation (M)	2883.38211	2883.38279	+3;+4	0.00000e+000	P69905	Hemoglobin subunit alpha
MFLSFPTTKTYFPHFDLSHGSAQVK + Acetyl (K)	2927.43166	2927.43332	+4	0.00000e+000	P69905	Hemoglobin subunit alpha
VADALTNAVAHVDDMPNALSALSDLHAHK	2995.48215	2995.47935	+3;+4;+5;+6	0.00000e+000	P69905	Hemoglobin subunit alpha
VADALTNAVAHVDDMPNALSALSDLHAHK + Oxidation (M)	3011.47707	3011.47172	+3;+4;+5;+6	0.00000e+000	P69905	Hemoglobin subunit alpha
LLSHCLLVTLAAHLPAEFTPAVHASLDK	3023.62663	3023.629	+3;+4;+5	0.00000e+000	P69905	Hemoglobin subunit alpha
VADALTNAVAHVDDMPNALSALSDLHAHK + Phospho (ST)	3075.44847	3075.43855	+3;+4	0.00000e+000	P69905	Hemoglobin subunit alpha
LLSHCLLVTLAAHLPAEFTPAVHASLDK + Phospho (ST)	3103.59296	3103.59558	+3;+4	0.00000e+000	P69905	Hemoglobin subunit alpha
KVADALTNAVAHVDDMPNALSALSDLHAHK	3123.5771	3123.57643	+3;+4;+5;+6	0.00000e+000	P69905	Hemoglobin subunit alpha
KVADALTNAVAHVDDMPNALSALSDLHAHK + Oxidation (M)	3139.57202	3139.56995	+3;+4;+5;+6	0.00000e+000	P69905	Hemoglobin subunit alpha
KVADALTNAVAHVDDMPNALSALSDLHAHK + Acetyl (K)	3165.58766	3165.58602	+4;+5	0.00000e+000	P69905	Hemoglobin subunit alpha
KVADALTNAVAHVDDMPNALSALSDLHAHK + Trimethyl (K); Oxidation (M)	3181.61897	3181.60397	+6	0.00000e+000	P69905	Hemoglobin subunit alpha
KVADALTNAVAHVDDMPNALSALSDLHAHK + Phospho (ST)	3203.54343	3203.53384	+4	0.00000e+000	P69905	Hemoglobin subunit alpha
FASFIDK	826.4225	826.42287	+2	1.96347e-003	P04264,P35908,P04259,P02538,P13647,P48668,P05787,O95678,Q7Z794,P12035,Q5XKE5,P19013,Q86Y46,P08729,Q14CN4,Q8N1N4	Keratin, type II cytoskeletal 1,Keratin, type II cytoskeletal 2 epidermal,Keratin, type II cytoskeletal 6B,Keratin, type II cytoskeletal 6A,Keratin, type II cytoskeletal 5,Keratin, type II cytoskeletal 6C,Keratin, type II cytoskeletal 8,Keratin, type II cytoskeletal 75,Keratin, type II cytoskeletal 1b,Keratin, type II cytoskeletal 3,Keratin, type II cytoskeletal 79,Keratin, type II cytoskeletal 4…
SLVNLGGSK	873.49197	873.48863	+1;+2	0.00000e+000	P04264	Keratin, type II cytoskeletal 1
LLEGEESR	931.46104	931.46193	+2	0.00000e+000	P04264,P05787,Q7Z794,P08670,P17661,P08729	Keratin, type II cytoskeletal 1,Keratin, type II cytoskeletal 8,Keratin, type II cytoskeletal 1b,Vimentin,Desmin,Keratin, type II cytoskeletal 7
IEISELNR	972.52397	972.52331	+2	0.00000e+000	P04264,P35908	Keratin, type II cytoskeletal 1,Keratin, type II cytoskeletal 2 epidermal
DVDGAYMTK	998.4379	998.43747	+2	0.00000e+000	P04264	Keratin, type II cytoskeletal 1
GGSGGGGGGSSGGR	1005.42244	1005.42461	+2	0.00000e+000	P04264	Keratin, type II cytoskeletal 1
DVDGAYMTK + Oxidation (M)	1014.43282	1014.43154	+2	0.00000e+000	P04264	Keratin, type II cytoskeletal 1
TLLEGEESR	1032.50873	1032.50808	+2	0.00000e+000	P04264	Keratin, type II cytoskeletal 1
YEDEINKR	1065.50905	1065.50863	+2;+3	0.00000e+000	P04264,P35908,P04259,P02538,P13647,P48668,P05787,O95678,Q7Z794,P12035	Keratin, type II cytoskeletal 1,Keratin, type II cytoskeletal 2 epidermal,Keratin, type II cytoskeletal 6B,Keratin, type II cytoskeletal 6A,Keratin, type II cytoskeletal 5,Keratin, type II cytoskeletal 6C,Keratin, type II cytoskeletal 8,Keratin, type II cytoskeletal 75,Keratin, type II cytoskeletal 1b,Keratin, type II cytoskeletal 3
FASFIDKVR	1081.59203	1081.59218	+2;+3	0.00000e+000	P04264,P35908,P04259,P02538,P13647,P48668,P05787,O95678,Q7Z794,P12035,Q5XKE5,Q86Y46,P08729,Q14CN4,Q8N1N4	Keratin, type II cytoskeletal 1,Keratin, type II cytoskeletal 2 epidermal,Keratin, type II cytoskeletal 6B,Keratin, type II cytoskeletal 6A,Keratin, type II cytoskeletal 5,Keratin, type II cytoskeletal 6C,Keratin, type II cytoskeletal 8,Keratin, type II cytoskeletal 75,Keratin, type II cytoskeletal 1b,Keratin, type II cytoskeletal 3,Keratin, type II cytoskeletal 79,Keratin, type II cytoskeletal 7…
AEAESLYQSK	1124.53493	1124.53557	+2	0.00000e+000	P04264	Keratin, type II cytoskeletal 1
KDVDGAYMTK	1126.53285	1126.53241	+2;+3	0.00000e+000	P04264	Keratin, type II cytoskeletal 1
DYQELMNTK	1140.5121	1140.50979	+2	0.00000e+000	P04264	Keratin, type II cytoskeletal 1
NKYEDEINK	1151.54582	1151.54624	+2;+3	0.00000e+000	P04264,P04259,P02538,P13647,P48668,P05787,Q5XKE5	Keratin, type II cytoskeletal 1,Keratin, type II cytoskeletal 6B,Keratin, type II cytoskeletal 6A,Keratin, type II cytoskeletal 5,Keratin, type II cytoskeletal 6C,Keratin, type II cytoskeletal 8,Keratin, type II cytoskeletal 79
DYQELMNTK + Oxidation (M)	1156.50702	1156.50505	+2	0.00000e+000	P04264	Keratin, type II cytoskeletal 1
YEELQITAGR	1178.59312	1178.59144	+2	0.00000e+000	P04264,P04259	Keratin, type II cytoskeletal 1,Keratin, type II cytoskeletal 6B
NVEIDPEIQK	1183.60844	1183.60592	+2	0.00000e+000	P04264	Keratin, type II cytoskeletal 1
RTLLEGEESR	1188.60983	1188.61026	+2	0.00000e+000	P04264	Keratin, type II cytoskeletal 1
KYEDEINKR	1193.604	1193.6029	+2;+3	0.00000e+000	P04264,P35908,P04259,P02538,P13647,P48668,P05787,Q7Z794,P12035	Keratin, type II cytoskeletal 1,Keratin, type II cytoskeletal 2 epidermal,Keratin, type II cytoskeletal 6B,Keratin, type II cytoskeletal 6A,Keratin, type II cytoskeletal 5,Keratin, type II cytoskeletal 6C,Keratin, type II cytoskeletal 8,Keratin, type II cytoskeletal 1b,Keratin, type II cytoskeletal 3
LRSEIDNVKK	1200.6826	1200.68315	+3;+4	0.00000e+000	P04264	Keratin, type II cytoskeletal 1
TNAENEFVTIK	1264.62991	1264.62911	+2	0.00000e+000	P04264	Keratin, type II cytoskeletal 1
LQQSISDAEQR	1273.62622	1273.62586	+2	0.00000e+000	P04264	Keratin, type II cytoskeletal 1
LALDLEIATYR	1276.70267	1276.7029	+2	0.00000e+000	P04264	Keratin, type II cytoskeletal 1
NMQDMVEDYR	1299.52235	1299.52044	+2	0.00000e+000	P04264	Keratin, type II cytoskeletal 1
SLDLDSIIAEVK	1301.70783	1301.70876	+2;+3	0.00000e+000	P04264	Keratin, type II cytoskeletal 1
NKYEDEINKR	1307.64693	1307.64527	+2;+3;+4	0.00000e+000	P04264,P04259,P02538,P13647,P48668,P05787	Keratin, type II cytoskeletal 1,Keratin, type II cytoskeletal 6B,Keratin, type II cytoskeletal 6A,Keratin, type II cytoskeletal 5,Keratin, type II cytoskeletal 6C,Keratin, type II cytoskeletal 8
NMQDMVEDYR + Oxidation (M)	1315.51727	1315.51608	+2	0.00000e+000	P04264	Keratin, type II cytoskeletal 1
NMQDMVEDYR + Oxidation (M)	1315.51727	1315.51635	+2	0.00000e+000	P04264	Keratin, type II cytoskeletal 1
NMQDMVEDYR + 2 Oxidation (M)	1331.51219	1331.50959	+2	0.00000e+000	P04264	Keratin, type II cytoskeletal 1
SKAEAESLYQSK	1339.66191	1339.6608	+2;+3	0.00000e+000	P04264	Keratin, type II cytoskeletal 1
LNDLEDALQQAK	1356.68848	1356.6868	+2;+3	0.00000e+000	P04264	Keratin, type II cytoskeletal 1
THNLEPYFESF	1382.61427	1382.61511	+2	0.00000e+000	P04264	Keratin, type II cytoskeletal 1
SLNNQFASFIDK	1382.68301	1382.68106	+2	0.00000e+000	P04264	Keratin, type II cytoskeletal 1
TNAENEFVTIKK	1392.72487	1392.72411	+2;+3	0.00000e+000	P04264	Keratin, type II cytoskeletal 1
WELLQQVDTSTR	1474.74161	1474.73995	+2;+3	0.00000e+000	P04264	Keratin, type II cytoskeletal 1
FLEQQNQVLQTK	1474.77799	1474.77647	+2;+3	0.00000e+000	P04264,P35908,Q7Z794	Keratin, type II cytoskeletal 1,Keratin, type II cytoskeletal 2 epidermal,Keratin, type II cytoskeletal 1b
LDNLQQEIDFLTA	1518.75658	1518.75928	+2	0.00000e+000	P04264	Keratin, type II cytoskeletal 1
LLRDYQELMNTK	1522.78133	1522.77944	+2;+3	0.00000e+000	P04264	Keratin, type II cytoskeletal 1
NKLNDLEDALQQAK	1598.82636	1598.82227	+2;+3	0.00000e+000	P04264	Keratin, type II cytoskeletal 1
ISETNVILSMDNNR	1604.78279	1604.78226	+2	0.00000e+000	P04264	Keratin, type II cytoskeletal 1
LDNLQQEIDFLTAL	1631.84064	1631.84421	+2	0.00000e+000	P04264	Keratin, type II cytoskeletal 1
SLNNQFASFIDKVR	1637.85254	1637.85221	+2;+3	0.00000e+000	P04264	Keratin, type II cytoskeletal 1
SGGGFSSGSAGIINYQR	1656.7856	1656.78189	+2	0.00000e+000	P04264	Keratin, type II cytoskeletal 1
QISNLQQSISDAEQR	1715.84381	1715.84235	+2;+3	0.00000e+000	P04264	Keratin, type II cytoskeletal 1
VSVSVSTSHTTISGGGSR	1717.85953	1717.85931	+2;+3	0.00000e+000	P04264	Keratin, type II cytoskeletal 1
FSSCGGGGGSFGAGGGFGSR	1764.72749	1764.72555	+2	0.00000e+000	P04264	Keratin, type II cytoskeletal 1
LDNLQQEIDFLTALY	1794.90396	1794.90941	+2	0.00000e+000	P04264	Keratin, type II cytoskeletal 1
TQISETNVILSMDNNR	1833.88905	1833.89099	+2;+3	0.00000e+000	P04264	Keratin, type II cytoskeletal 1
SLLQPLNVEIDPEIQK	1835.004	1835.00614	+2;+3	0.00000e+000	P04264	Keratin, type II cytoskeletal 1
GSGGGGGGHGSYGSGSSSGGYR	1843.74703	1843.74738	+2;+3	0.00000e+000	P04264	Keratin, type II cytoskeletal 1
KQISNLQQSISDAEQR	1843.93877	1843.93587	+2;+3	0.00000e+000	P04264	Keratin, type II cytoskeletal 1
LNDLEDALQQAKEDLAR	1940.98029	1940.98401	+2;+3	0.00000e+000	P04264	Keratin, type II cytoskeletal 1
QSLLQPLNVEIDPEIQK	1963.06258	1963.06369	+2;+3	0.00000e+000	P04264	Keratin, type II cytoskeletal 1
THNLEPYFESFINNLR	1992.96935	1992.97132	+2;+3	0.00000e+000	P04264	Keratin, type II cytoskeletal 1
GGSGGGGGGSSGGRGSGGGSSGGSIGGR + Methyl (R)	2092.92313	2092.92397	+2;+3	0.00000e+000	P04264	Keratin, type II cytoskeletal 1
THNLEPYFESFINNLRR	2149.07045	2149.07145	+3;+4	0.00000e+000	P04264	Keratin, type II cytoskeletal 1
NKLNDLEDALQQAKEDLAR	2183.11816	2183.11774	+2;+3;+4	0.00000e+000	P04264	Keratin, type II cytoskeletal 1
TINQSLLQPLNVEIDPEIQK	2291.23724	2291.24014	+2;+3	0.00000e+000	P04264	Keratin, type II cytoskeletal 1
SLDLDSIIAEVKAQYEDIAQK	2348.21108	2348.21836	+3	0.00000e+000	P04264	Keratin, type II cytoskeletal 1
GGGGGGYGSGGSSYGSGGGSYGSGGGGGGGR	2382.94466	2382.94219	+2;+3	0.00000e+000	P04264	Keratin, type II cytoskeletal 1
SKAEAESLYQSKYEELQITAGR	2500.24448	2500.24164	+3	0.00000e+000	P04264	Keratin, type II cytoskeletal 1
EVTINQSLLQPLNVEIDPEIQK	2519.34825	2519.35096	+3	0.00000e+000	P04264	Keratin, type II cytoskeletal 1
MSGECAPNVSVSVSTSHTTISGGGSR	2564.15955	2564.15483	+2;+3	0.00000e+000	P04264	Keratin, type II cytoskeletal 1
MSGECAPNVSVSVSTSHTTISGGGSR + Oxidation (M)	2580.15447	2580.14791	+3	0.00000e+000	P04264	Keratin, type II cytoskeletal 1
QISNLQQSISDAEQRGENALKDAK	2642.32593	2642.32914	+3;+4	0.00000e+000	P04264	Keratin, type II cytoskeletal 1
YQAELSQMQTQISETNVILSMDNNR	2912.36438	2912.35487	+3	0.00000e+000	P04264	Keratin, type II cytoskeletal 1
GSYGSGGSSYGSGGGSYGSGGGGGGHGSYGSGSSSGGYR	3311.30092	3311.29647	+3	0.00000e+000	P04264	Keratin, type II cytoskeletal 1
SLVGLGGTK	830.48618	830.48533	+2	0.00000e+000	P35908	Keratin, type II cytoskeletal 2 epidermal
LQGEIAHVK	993.56072	993.56118	+2;+3	0.00000e+000	P35908	Keratin, type II cytoskeletal 2 epidermal
LLEGEECR	1004.45967	1004.45948	+2	0.00000e+000	P35908,P04259,P02538,P13647,P48668,O95678,Q86Y46,Q8N1N4	Keratin, type II cytoskeletal 2 epidermal,Keratin, type II cytoskeletal 6B,Keratin, type II cytoskeletal 6A,Keratin, type II cytoskeletal 5,Keratin, type II cytoskeletal 6C,Keratin, type II cytoskeletal 75,Keratin, type II cytoskeletal 73,Keratin, type II cytoskeletal 78
SLLQPLNVK	1010.61241	1010.61316	+2	0.00000e+000	P35908	Keratin, type II cytoskeletal 2 epidermal
YLDGLTAER	1036.51891	1036.51762	+2	0.00000e+000	P35908	Keratin, type II cytoskeletal 2 epidermal
DVDNAYMIK	1067.49573	1067.49492	+2	0.00000e+000	P35908	Keratin, type II cytoskeletal 2 epidermal
DVDNAYMIK + Oxidation (M)	1083.49065	1083.48958	+2	0.00000e+000	P35908	Keratin, type II cytoskeletal 2 epidermal
AQYEEIAQR	1106.5356	1106.53473	+2	1.69425e-003	P35908,P04259,P02538,P48668,P19013	Keratin, type II cytoskeletal 2 epidermal,Keratin, type II cytoskeletal 6B,Keratin, type II cytoskeletal 6A,Keratin, type II cytoskeletal 6C,Keratin, type II cytoskeletal 4
STSSFSCLSR	1130.50263	1130.5024	+2	0.00000e+000	P35908	Keratin, type II cytoskeletal 2 epidermal
QSLLQPLNVK	1138.67099	1138.672	+2	0.00000e+000	P35908	Keratin, type II cytoskeletal 2 epidermal
YEELQVTVGR	1192.6088	1192.60831	+2	0.00000e+000	P35908	Keratin, type II cytoskeletal 2 epidermal
GGSISGGGYGSGGGK	1196.54221	1196.54205	+2	0.00000e+000	P35908	Keratin, type II cytoskeletal 2 epidermal
TAAENDFVTLK	1207.60846	1207.60438	+2	0.00000e+000	P35908	Keratin, type II cytoskeletal 2 epidermal
GFSSGSAVVSGGSR	1253.60005	1253.59885	+2	0.00000e+000	P35908	Keratin, type II cytoskeletal 2 epidermal
LALDVEIATYR	1262.68703	1262.68669	+2	0.00000e+000	P35908,P04259,P02538,P13647,P48668,O95678,P12035,Q5XKE5	Keratin, type II cytoskeletal 2 epidermal,Keratin, type II cytoskeletal 6B,Keratin, type II cytoskeletal 6A,Keratin, type II cytoskeletal 5,Keratin, type II cytoskeletal 6C,Keratin, type II cytoskeletal 75,Keratin, type II cytoskeletal 3,Keratin, type II cytoskeletal 79
VLYDAEISQIH	1286.65065	1286.64865	+2	0.00000e+000	P35908	Keratin, type II cytoskeletal 2 epidermal
HGGGGGGFGGGGFGSR	1319.57561	1319.57248	+2;+3	0.00000e+000	P35908	Keratin, type II cytoskeletal 2 epidermal
NVQDAIADAEQR	1328.63203	1328.63142	+2;+3	0.00000e+000	P35908	Keratin, type II cytoskeletal 2 epidermal
NLDLDSIIAEVK	1328.71872	1328.71925	+2;+3	0.00000e+000	P35908,P04259,P02538,P13647,P48668,O95678,Q5XKE5	Keratin, type II cytoskeletal 2 epidermal,Keratin, type II cytoskeletal 6B,Keratin, type II cytoskeletal 6A,Keratin, type II cytoskeletal 5,Keratin, type II cytoskeletal 6C,Keratin, type II cytoskeletal 75,Keratin, type II cytoskeletal 79
TAAENDFVTLKK	1335.70342	1335.70054	+2;+3	0.00000e+000	P35908	Keratin, type II cytoskeletal 2 epidermal
LNDLEEALQQAK	1370.70412	1370.70098	+2;+3	0.00000e+000	P35908	Keratin, type II cytoskeletal 2 epidermal
NVKVDPEIQNVK	1381.75652	1381.75485	+2;+3	0.00000e+000	P35908	Keratin, type II cytoskeletal 2 epidermal
SKEEAEALYHSK	1390.67281	1390.67057	+2;+3;+4	0.00000e+000	P35908	Keratin, type II cytoskeletal 2 epidermal
LALDVEIATYRK	1390.78198	1390.78459	+3	0.00000e+000	P35908,P04259,P02538,P13647,P48668,O95678,P12035,Q5XKE5	Keratin, type II cytoskeletal 2 epidermal,Keratin, type II cytoskeletal 6B,Keratin, type II cytoskeletal 6A,Keratin, type II cytoskeletal 5,Keratin, type II cytoskeletal 6C,Keratin, type II cytoskeletal 75,Keratin, type II cytoskeletal 3,Keratin, type II cytoskeletal 79
VLYDAEISQIHQ	1414.70923	1414.70572	+2	0.00000e+000	P35908	Keratin, type II cytoskeletal 2 epidermal
SVNQSLLQPLNVK	1438.81436	1438.81314	+2	0.00000e+000	P35908	Keratin, type II cytoskeletal 2 epidermal
VDLLNQEIEFLK	1459.79222	1459.79202	+2;+3	0.00000e+000	P35908	Keratin, type II cytoskeletal 2 epidermal
LLRDYQELMNVK	1520.80206	1520.80073	+2;+3	0.00000e+000	P35908,P12035,Q5XKE5	Keratin, type II cytoskeletal 2 epidermal,Keratin, type II cytoskeletal 3,Keratin, type II cytoskeletal 79
GGSSSGGGYGSGGGGSSSVK	1587.67615	1587.67569	+2	0.00000e+000	P35908	Keratin, type II cytoskeletal 2 epidermal
NKLNDLEEALQQAK	1612.842	1612.84317	+2;+3	0.00000e+000	P35908	Keratin, type II cytoskeletal 2 epidermal
NLEPIFQGYIDSLK	1635.8508	1635.84966	+2	0.00000e+000	P35908	Keratin, type II cytoskeletal 2 epidermal
GSSSGGGYSSGSSSYGSGGR	1739.69832	1739.69415	+2	0.00000e+000	P35908	Keratin, type II cytoskeletal 2 epidermal
GGSGGGGSISGGGYGSGGGSGGR	1740.74123	1740.73827	+2	0.00000e+000	P35908	Keratin, type II cytoskeletal 2 epidermal
NLEPIFQGYIDSLKR	1791.9519	1791.95464	+3	0.00000e+000	P35908	Keratin, type II cytoskeletal 2 epidermal
SISISVAGGGGGFGAAGGFGGR	1837.90715	1837.9035	+2;+3	0.00000e+000	P35908	Keratin, type II cytoskeletal 2 epidermal
LNDLEEALQQAKEDLAR	1954.99593	1954.99597	+3	0.00000e+000	P35908	Keratin, type II cytoskeletal 2 epidermal
NVQDAIADAEQRGEHALK	1963.97113	1963.97234	+3;+4	0.00000e+000	P35908	Keratin, type II cytoskeletal 2 epidermal
PINLEPIFQGYIDSLKR	2002.08873	2002.09158	+3	0.00000e+000	P35908	Keratin, type II cytoskeletal 2 epidermal
TSQNSELNNMQDLVEDYK	2126.9426	2126.94078	+2;+3	0.00000e+000	P35908	Keratin, type II cytoskeletal 2 epidermal
QSLLQPLNVKVDPEIQNVK	2161.21065	2161.211	+3	0.00000e+000	P35908	Keratin, type II cytoskeletal 2 epidermal
NKLNDLEEALQQAKEDLAR	2197.1338	2197.1354	+3;+4	0.00000e+000	P35908	Keratin, type II cytoskeletal 2 epidermal
TSQNSELNNMQDLVEDYKK	2255.03755	2255.03315	+2;+3;+4	0.00000e+000	P35908	Keratin, type II cytoskeletal 2 epidermal
VGTRPINLEPIFQGYIDSLK	2259.2263	2259.23191	+2;+3	0.00000e+000	P35908	Keratin, type II cytoskeletal 2 epidermal
TSQNSELNNMQDLVEDYKK + Oxidation (M)	2271.03247	2271.02953	+3	0.00000e+000	P35908	Keratin, type II cytoskeletal 2 epidermal
HSSGGGSRGGSSSGGGYGSGGGGSSSVK + Deamidated (R)	2313.98067	2313.97964	+2;+3	0.00000e+000	P35908	Keratin, type II cytoskeletal 2 epidermal
VLYDAEISQIHQSVTDTNVIL	2357.21146	2357.21072	+3	0.00000e+000	P35908	Keratin, type II cytoskeletal 2 epidermal
TSQNSELNNMQDLVEDYKKK	2383.13251	2383.1287	+3;+4	0.00000e+000	P35908	Keratin, type II cytoskeletal 2 epidermal
GGGFGGGSSFGGGSGFSGGGFGGGGFGGGR	2398.01126	2398.01037	+2;+3	0.00000e+000	P35908	Keratin, type II cytoskeletal 2 epidermal
VGTRPINLEPIFQGYIDSLKR	2415.32741	2415.33225	+3;+4	0.00000e+000	P35908	Keratin, type II cytoskeletal 2 epidermal
MSGDLSSNVTVSVTSSTISSNVASK	2457.19048	2457.19695	+2;+3	0.00000e+000	P35908	Keratin, type II cytoskeletal 2 epidermal
MSGDLSSNVTVSVTSSTISSNVASK + Oxidation (M)	2473.18539	2473.18312	+3	0.00000e+000	P35908	Keratin, type II cytoskeletal 2 epidermal
NVGTRPINLEPIFQGYIDSLKR	2529.37033	2529.37535	+4	0.00000e+000	P35908	Keratin, type II cytoskeletal 2 epidermal
SKEEAEALYHSKYEELQVTVGR	2565.27104	2565.26916	+4	1.53886e-003	P35908	Keratin, type II cytoskeletal 2 epidermal
VLYDAEISQIHQSVTDTNVILSM	2575.28397	2575.28374	+3	0.00000e+000	P35908	Keratin, type II cytoskeletal 2 epidermal
FGGFGGPGGVGGLGGPGGFGPGGYPGGIHEV	2670.26164	2670.26603	+3	0.00000e+000	P35908	Keratin, type II cytoskeletal 2 epidermal
FGGFGGPGGVGGLGGPGGFGPGGYPGGIHEVSVN	2970.40501	2970.39889	+3	0.00000e+000	P35908	Keratin, type II cytoskeletal 2 epidermal
VLYDAEISQIHQSVTDTNVILSMDNSR	3047.48697	3047.4832	+2;+3;+4	0.00000e+000	P35908	Keratin, type II cytoskeletal 2 epidermal
VLYDAEISQIHQSVTDTNVILSMDNSR + Oxidation (M)	3063.48189	3063.47807	+3	0.00000e+000	P35908	Keratin, type II cytoskeletal 2 epidermal
FGGFGGPGGVGGLGGPGGFGPGGYPGGIHEVSVNQSLLQPLNVK	4091.06545	4091.07051	+3;+4;+5;+6	0.00000e+000	P35908	Keratin, type II cytoskeletal 2 epidermal
QLATKAAR + Acetyl (K)	899.51883	899.51891	+2	0.00000e+000	P84243,P68431,Q71DI3	Histone H3.3,Histone H3.1,Histone H3.2
KSTGGKAPR + 2 Acetyl (K)	984.53522	984.53518	+2;+3	0.00000e+000	P84243,P68431,Q71DI3	Histone H3.3,Histone H3.1,Histone H3.2
YRPGTVALR	1031.5876	1031.58588	+2;+3	0.00000e+000	P84243,P68431,Q71DI3	Histone H3.3,Histone H3.1,Histone H3.2
KQLATKAAR + 2 Acetyl (K)	1069.62434	1069.62376	+2	0.00000e+000	P84243,P68431,Q71DI3	Histone H3.3,Histone H3.1,Histone H3.2
YQKSTELLIR	1249.703	1249.70097	+2	0.00000e+000	P84243,P68431,Q71DI3	Histone H3.3,Histone H3.1,Histone H3.2
YQKSTELLIR + Acetyl (K)	1291.71356	1291.71299	+2	0.00000e+000	P84243,P68431,Q71DI3	Histone H3.3,Histone H3.1,Histone H3.2
EIAQDFKTDLR + Dimethyl (K)	1362.71431	1362.71301	+2;+3	0.00000e+000	P84243,P68431,Q71DI3	Histone H3.3,Histone H3.1,Histone H3.2
EIAQDFKTDLR + Acetyl (K)	1376.69357	1376.69103	+2	0.00000e+000	P84243,P68431,Q71DI3	Histone H3.3,Histone H3.1,Histone H3.2
VTIMPKDIQLAR + Oxidation (M)	1399.78571	1399.78341	+3	0.00000e+000	P84243,P68431,Q71DI3	Histone H3.3,Histone H3.1,Histone H3.2
FEDTNLCAIHAK	1417.66599	1417.66197	+2;+3	0.00000e+000	P84243,P68431,Q71DI3	Histone H3.3,Histone H3.1,Histone H3.2
VTIMPKDIQLAR + Acetyl (K)	1425.80135	1425.80168	+2;+3	0.00000e+000	P84243,P68431,Q71DI3	Histone H3.3,Histone H3.1,Histone H3.2
RYQKSTELLIR + Acetyl (K)	1447.81467	1447.81201	+2;+3	0.00000e+000	P84243,P68431,Q71DI3	Histone H3.3,Histone H3.1,Histone H3.2
KSAPSTGGVKKPHR + Dimethyl (K); Acetyl (K)	1518.86304	1518.86426	+3;+4	0.00000e+000	P84243	Histone H3.3
KSAPSTGGVKKPHR + Acetyl (K); Dimethyl (K)	1518.86304	1518.86443	+2;+3;+4	0.00000e+000	P84243	Histone H3.3
KSAPSTGGVKKPHR + Acetyl (K); Trimethyl (K)	1532.87869	1532.8809	+4	1.53886e-003	P84243	Histone H3.3
RVTIMPKDIQLAR + Acetyl (K)	1581.90245	1581.89881	+2;+3	0.00000e+000	P84243,P68431,Q71DI3	Histone H3.3,Histone H3.1,Histone H3.2
GLFEDTNLCAIHAK	1587.77152	1587.77071	+2;+3	0.00000e+000	P84243,P68431,Q71DI3	Histone H3.3,Histone H3.1,Histone H3.2
FQSAAIGALQEASEAY	1654.78383	1654.78263	+2	0.00000e+000	P84243	Histone H3.3
LVGLFEDTNLCAIHAK	1799.924	1799.92398	+2;+3	0.00000e+000	P84243,P68431,Q71DI3	Histone H3.3,Histone H3.1,Histone H3.2
FQSAAIGALQEASEAYLV	1866.93631	1866.93867	+2	0.00000e+000	P84243	Histone H3.3
FQSAAIGALQEASEAYLVGL	2037.04184	2037.04912	+2;+3	0.00000e+000	P84243	Histone H3.3
EAYLVGLFEDTNLCAIHAK	2163.06702	2163.06892	+2;+3	0.00000e+000	P84243,P68431,Q71DI3	Histone H3.3,Histone H3.1,Histone H3.2
EASEAYLVGLFEDTNLCAIHAK	2450.17874	2450.18092	+3	0.00000e+000	P84243,Q71DI3	Histone H3.3,Histone H3.2
QEASEAYLVGLFEDTNLCAIHAK	2578.23732	2578.2399	+3;+4	0.00000e+000	P84243,Q71DI3	Histone H3.3,Histone H3.2
LQEASEAYLVGLFEDTNLCAIHAK	2691.32138	2691.32386	+3	0.00000e+000	P84243,Q71DI3	Histone H3.3,Histone H3.2
ALQEASEAYLVGLFEDTNLCAIHAK	2762.35849	2762.36373	+2;+3;+4	0.00000e+000	P84243,Q71DI3	Histone H3.3,Histone H3.2
IGALQEASEAYLVGLFEDTNLCAIHAK	2932.46402	2932.46999	+3;+4	0.00000e+000	P84243	Histone H3.3
AIGALQEASEAYLVGLFEDTNLCAIHAK	3003.50113	3003.50632	+3;+4	0.00000e+000	P84243	Histone H3.3
AAIGALQEASEAYLVGLFEDTNLCAIHAK	3074.53824	3074.5494	+3;+4	0.00000e+000	P84243	Histone H3.3
SAAIGALQEASEAYLVGLFEDTNLCAIHAK	3161.57027	3161.57615	+3;+4	0.00000e+000	P84243	Histone H3.3
FQSAAIGALQEASEAYLVGLFEDTNLCAIH	3237.5652	3237.56122	+3;+4	0.00000e+000	P84243	Histone H3.3
FQSAAIGALQEASEAYLVGLFEDTNLCAIHAK	3436.69727	3436.70084	+3;+4;+5	0.00000e+000	P84243	Histone H3.3
FQSAAIGALQEASEAYLVGLFEDTNLCAIHAKR + Acetyl (K)	3634.80893	3634.81718	+3;+4	0.00000e+000	P84243	Histone H3.3
KSAPATGGVK + Methyl (K)	928.53418	928.53572	+2	0.00000e+000	P68431,Q71DI3	Histone H3.1,Histone H3.2
KSAPATGGVK + Dimethyl (K)	942.54982	942.5514	+2	0.00000e+000	P68431,Q71DI3	Histone H3.1,Histone H3.2
KSAPATGGVK + Acetyl (K)	956.52908	956.52923	+2	0.00000e+000	P68431,Q71DI3	Histone H3.1,Histone H3.2
KSAPATGGVK + Trimethyl (K)	956.56548	956.56717	+2;+3	0.00000e+000	P68431,Q71DI3	Histone H3.1,Histone H3.2
SAPATGGVKKPHR + Acetyl (K)	1346.74187	1346.7416	+3;+4	0.00000e+000	P68431,Q71DI3	Histone H3.1,Histone H3.2
FQSSAVMALQEAC	1440.63773	1440.63408	+2	1.53886e-003	P68431	Histone H3.1
KSAPATGGVKKPHR + Acetyl (K); Methyl (K)	1488.85248	1488.85453	+3;+4	1.53886e-003	P68431,Q71DI3	Histone H3.1,Histone H3.2
KSAPATGGVKKPHR + Dimethyl (K); Acetyl (K)	1502.86812	1502.86966	+3;+4	0.00000e+000	P68431,Q71DI3	Histone H3.1,Histone H3.2
FQSSAVMALQEACEAY + Oxidation (M)	1819.77567	1819.77511	+2	0.00000e+000	P68431	Histone H3.1
QEACEAYLVGLFEDTNLCAIHAK	2651.23595	2651.23824	+3	0.00000e+000	P68431	Histone H3.1
LQEACEAYLVGLFEDTNLCAIHAK	2764.32001	2764.32296	+3	0.00000e+000	P68431	Histone H3.1
ALQEACEAYLVGLFEDTNLCAIHAK	2835.35712	2835.35892	+2;+3;+4;+5	0.00000e+000	P68431	Histone H3.1
VMALQEACEAYLVGLFEDTNLCAIHAK	3065.46602	3065.47265	+3;+4	0.00000e+000	P68431	Histone H3.1
AVMALQEACEAYLVGLFEDTNLCAIHAK	3136.50313	3136.509	+3;+4	0.00000e+000	P68431	Histone H3.1
AVMALQEACEAYLVGLFEDTNLCAIHAK + Oxidation (M)	3152.49805	3152.50194	+3;+4	0.00000e+000	P68431	Histone H3.1
SAVMALQEACEAYLVGLFEDTNLCAIHAK + Oxidation (M)	3239.53008	3239.5343	+3;+4	0.00000e+000	P68431	Histone H3.1
SSAVMALQEACEAYLVGLFEDTNLCAIHAK	3310.56718	3310.57007	+3;+4	0.00000e+000	P68431	Histone H3.1
FQSSAVMALQEACEAYLVGLFEDTNLCAIH	3386.56212	3386.56259	+3;+4	0.00000e+000	P68431	Histone H3.1
FQSSAVMALQEACEAYLVGLFEDTNLCAIH + Oxidation (M)	3402.55704	3402.56089	+3	0.00000e+000	P68431	Histone H3.1
FQSSAVMALQEACEAYLVGLFEDTNLCAIHAK	3585.69418	3585.6984	+3;+4;+5	0.00000e+000	P68431	Histone H3.1
FQSSAVMALQEACEAYLVGLFEDTNLCAIHAK + Oxidation (M)	3601.6891	3601.69258	+3;+4;+5	0.00000e+000	P68431	Histone H3.1
GKGGKGLGK + 2 Acetyl (K)	884.50795	884.5079	+2	0.00000e+000	P62805	Histone H4
GLGKGGAKR + 2 Acetyl (K)	926.52974	926.52882	+2	0.00000e+000	P62805	Histone H4
DAVTYTEH	934.40323	934.40208	+2	0.00000e+000	P62805	Histone H4
VFLENVIR	988.57056	988.57061	+2	0.00000e+000	P62805	Histone H4
TVTAMDVVY	997.47905	997.47897	+1;+2	0.00000e+000	P62805	Histone H4
GGKGLGKGGAK + 2 Acetyl (K)	1012.56653	1012.5662	+2	0.00000e+000	P62805	Histone H4
TVTAMDVVY + Oxidation (M)	1013.47397	1013.47409	+2	0.00000e+000	P62805	Histone H4
DNIQGITKPA	1055.56111	1055.5599	+2	0.00000e+000	P62805	Histone H4
IQGITKPAIR	1095.67641	1095.67512	+2;+3	0.00000e+000	P62805	Histone H4
KTVTAMDVVY	1125.57401	1125.57333	+2	0.00000e+000	P62805	Histone H4
DAVTYTEHAK	1133.53529	1133.53297	+1;+2;+3	0.00000e+000	P62805	Histone H4
KTVTAMDVVY + Oxidation (M)	1141.56892	1141.56596	+2	0.00000e+000	P62805	Histone H4
ISGLIYEETR	1179.61353	1179.61153	+1;+2;+3	0.00000e+000	P62805	Histone H4
TVTAMDVVYAL	1181.60022	1181.60257	+2	0.00000e+000	P62805	Histone H4
NIQGITKPAIR	1209.71933	1209.71821	+2;+3	0.00000e+000	P62805	Histone H4
DAVTYTEHAKR	1289.6364	1289.63612	+2;+3;+4	0.00000e+000	P62805	Histone H4
TVTAMDVVYALK	1309.69518	1309.69609	+1;+2;+3	0.00000e+000	P62805	Histone H4
DNIQGITKPAIR	1324.74628	1324.74278	+1;+2;+3	0.00000e+000	P62805	Histone H4
TVTAMDVVYALK + Oxidation (M)	1325.69009	1325.69009	+2;+3	0.00000e+000	P62805	Histone H4
DAVTYTEHAKR + Acetyl (K)	1331.64696	1331.64497	+2;+3	0.00000e+000	P62805	Histone H4
RISGLIYEETR	1335.71463	1335.71312	+2;+3	0.00000e+000	P62805	Histone H4
DNIQGITKPAIR + Acetyl (K)	1366.75684	1366.75484	+2;+3	0.00000e+000	P62805	Histone H4
RISGLIYEETR + Phospho (ST)	1415.68095	1415.67724	+2	0.00000e+000	P62805	Histone H4
GVLKVFLENVIR + Acetyl (K)	1427.85002	1427.85445	+2;+3	0.00000e+000	P62805	Histone H4
KTVTAMDVVYALK	1437.79013	1437.7898	+2;+3	0.00000e+000	P62805	Histone H4
KTVTAMDVVYALK + Oxidation (M)	1453.78505	1453.78332	+2;+3	0.00000e+000	P62805	Histone H4
TVTAMDVVYALKR	1465.79628	1465.79611	+2;+3	0.00000e+000	P62805	Histone H4
KTVTAMDVVYALK + Acetyl (K)	1479.80069	1479.8026	+2	0.00000e+000	P62805	Histone H4
RDNIQGITKPAIR	1480.84738	1480.84596	+2;+3	0.00000e+000	P62805	Histone H4
TVTAMDVVYALKR + Oxidation (M)	1481.7912	1481.79134	+3	0.00000e+000	P62805	Histone H4
TVTAMDVVYALKR + Acetyl (K)	1507.80684	1507.81041	+2;+3	0.00000e+000	P62805	Histone H4
TVTAMDVVYALKR + Oxidation (M); Acetyl (K)	1523.80176	1523.80309	+3	0.00000e+000	P62805	Histone H4
VFLENVIRDAVTYTEHAK	2104.09529	2104.10227	+3	0.00000e+000	P62805	Histone H4
IAGEASR	702.36603	702.36694	+2	0.00000e+000	Q93079,O60814,P57053,P62807,P58876,P23527,P06899,Q16778	Histone H2B type 1-H,Histone H2B type 1-K,Histone H2B type F-S,Histone H2B type 1-C/E/F/G/I,Histone H2B type 1-D,Histone H2B type 1-O,Histone H2B type 1-J,Histone H2B type 2-E
LPGELAK	726.42757	726.42641	+2	1.96347e-003	Q93079,O60814,P57053,P62807,P58876,Q99880,P23527,P06899,Q16778	Histone H2B type 1-H,Histone H2B type 1-K,Histone H2B type F-S,Histone H2B type 1-C/E/F/G/I,Histone H2B type 1-D,Histone H2B type 1-L,Histone H2B type 1-O,Histone H2B type 1-J,Histone H2B type 2-E
HAVSEGTK	827.41373	827.41451	+2	0.00000e+000	Q93079,O60814,P57053,P62807,P58876,Q99880,P23527,P06899,Q16778	Histone H2B type 1-H,Histone H2B type 1-K,Histone H2B type F-S,Histone H2B type 1-C/E/F/G/I,Histone H2B type 1-D,Histone H2B type 1-L,Histone H2B type 1-O,Histone H2B type 1-J,Histone H2B type 2-E
KESYSVY	874.40723	874.40713	+2	0.00000e+000	Q93079,O60814,P57053,P62807,P58876,Q99880	Histone H2B type 1-H,Histone H2B type 1-K,Histone H2B type F-S,Histone H2B type 1-C/E/F/G/I,Histone H2B type 1-D,Histone H2B type 1-L
LLLPGELAK	952.59569	952.59651	+2	0.00000e+000	Q93079,O60814,P57053,P62807,P58876,Q99880,P23527,P06899,Q16778	Histone H2B type 1-H,Histone H2B type 1-K,Histone H2B type F-S,Histone H2B type 1-C/E/F/G/I,Histone H2B type 1-D,Histone H2B type 1-L,Histone H2B type 1-O,Histone H2B type 1-J,Histone H2B type 2-E
KAVTKAQK + 2 Acetyl (K)	956.56545	956.56514	+2	0.00000e+000	Q93079,O60814,P57053,P62807,P58876,Q99880,P23527,P06899,Q16778	Histone H2B type 1-H,Histone H2B type 1-K,Histone H2B type F-S,Histone H2B type 1-C/E/F/G/I,Histone H2B type 1-D,Histone H2B type 1-L,Histone H2B type 1-O,Histone H2B type 1-J,Histone H2B type 2-E
AVTKYTSSK + Acetyl (K)	1025.53931	1025.53829	+2	0.00000e+000	Q93079,P62807,P58876,Q99880,P23527,Q16778	Histone H2B type 1-H,Histone H2B type 1-C/E/F/G/I,Histone H2B type 1-D,Histone H2B type 1-L,Histone H2B type 1-O,Histone H2B type 2-E
PDPAKSAPAPK + Acetyl (K)	1119.59239	1119.59193	+2	0.00000e+000	Q93079,P23527	Histone H2B type 1-H,Histone H2B type 1-O
SFVNDIFER	1125.54547	1125.54504	+2	0.00000e+000	Q93079,O60814,P57053,P62807,P58876,Q99880,P23527,P06899,Q16778	Histone H2B type 1-H,Histone H2B type 1-K,Histone H2B type F-S,Histone H2B type 1-C/E/F/G/I,Histone H2B type 1-D,Histone H2B type 1-L,Histone H2B type 1-O,Histone H2B type 1-J,Histone H2B type 2-E
ESYSVYVYK	1136.53897	1136.53898	+2	0.00000e+000	Q93079,O60814,P57053,P62807,P58876,Q99880	Histone H2B type 1-H,Histone H2B type 1-K,Histone H2B type F-S,Histone H2B type 1-C/E/F/G/I,Histone H2B type 1-D,Histone H2B type 1-L
KESYSVYVY	1136.53897	1136.54118	+1;+2	0.00000e+000	Q93079,O60814,P57053,P62807,P58876,Q99880	Histone H2B type 1-H,Histone H2B type 1-K,Histone H2B type F-S,Histone H2B type 1-C/E/F/G/I,Histone H2B type 1-D,Histone H2B type 1-L
QVHPDTGISSK	1167.58841	1167.58787	+1;+2;+3	0.00000e+000	Q93079,O60814,P57053,P62807,P58876,Q99880,P23527,P06899,Q16778	Histone H2B type 1-H,Histone H2B type 1-K,Histone H2B type F-S,Histone H2B type 1-C/E/F/G/I,Histone H2B type 1-D,Histone H2B type 1-L,Histone H2B type 1-O,Histone H2B type 1-J,Histone H2B type 2-E
NSFVNDIFER	1239.58839	1239.59011	+2	0.00000e+000	Q93079,O60814,P57053,P62807,P58876,Q99880,P23527,P06899,Q16778	Histone H2B type 1-H,Histone H2B type 1-K,Histone H2B type F-S,Histone H2B type 1-C/E/F/G/I,Histone H2B type 1-D,Histone H2B type 1-L,Histone H2B type 1-O,Histone H2B type 1-J,Histone H2B type 2-E
KESYSVYVYK	1264.63393	1264.63364	+1;+2;+3	0.00000e+000	Q93079,O60814,P57053,P62807,P58876,Q99880	Histone H2B type 1-H,Histone H2B type 1-K,Histone H2B type F-S,Histone H2B type 1-C/E/F/G/I,Histone H2B type 1-D,Histone H2B type 1-L
HAVSEGTKAVTK + Acetyl (K)	1268.67245	1268.67044	+2;+3	0.00000e+000	Q93079,O60814,P57053,P62807,P58876,Q99880,P23527,P06899,Q16778	Histone H2B type 1-H,Histone H2B type 1-K,Histone H2B type F-S,Histone H2B type 1-C/E/F/G/I,Histone H2B type 1-D,Histone H2B type 1-L,Histone H2B type 1-O,Histone H2B type 1-J,Histone H2B type 2-E
KESYSVYVYK + Acetyl (K)	1306.64449	1306.6452	+2	0.00000e+000	Q93079,O60814,P57053,P62807,P58876,Q99880	Histone H2B type 1-H,Histone H2B type 1-K,Histone H2B type F-S,Histone H2B type 1-C/E/F/G/I,Histone H2B type 1-D,Histone H2B type 1-L
AMGIMNSFVNDIF	1457.6683	1457.67171	+2	0.00000e+000	Q93079,O60814,P57053,P62807,P58876,Q99880,P23527,P06899,Q16778	Histone H2B type 1-H,Histone H2B type 1-K,Histone H2B type F-S,Histone H2B type 1-C/E/F/G/I,Histone H2B type 1-D,Histone H2B type 1-L,Histone H2B type 1-O,Histone H2B type 1-J,Histone H2B type 2-E
ESYSVYVYKVLK	1476.78641	1476.7882	+3	0.00000e+000	Q93079,O60814,P57053,P62807,P58876,Q99880	Histone H2B type 1-H,Histone H2B type 1-K,Histone H2B type F-S,Histone H2B type 1-C/E/F/G/I,Histone H2B type 1-D,Histone H2B type 1-L
IMNSFVNDIFER	1483.71294	1483.71438	+2	0.00000e+000	Q93079,O60814,P57053,P62807,P58876,Q99880,P23527,P06899,Q16778	Histone H2B type 1-H,Histone H2B type 1-K,Histone H2B type F-S,Histone H2B type 1-C/E/F/G/I,Histone H2B type 1-D,Histone H2B type 1-L,Histone H2B type 1-O,Histone H2B type 1-J,Histone H2B type 2-E
GIMNSFVNDIFER	1540.73441	1540.7363	+2;+3	0.00000e+000	Q93079,O60814,P57053,P62807,P58876,Q99880,P23527,P06899,Q16778	Histone H2B type 1-H,Histone H2B type 1-K,Histone H2B type F-S,Histone H2B type 1-C/E/F/G/I,Histone H2B type 1-D,Histone H2B type 1-L,Histone H2B type 1-O,Histone H2B type 1-J,Histone H2B type 2-E
VLKQVHPDTGISSK + Acetyl (K)	1549.84641	1549.84443	+2;+3	0.00000e+000	Q93079,O60814,P57053,P62807,P58876,Q99880,P23527,P06899,Q16778	Histone H2B type 1-H,Histone H2B type 1-K,Histone H2B type F-S,Histone H2B type 1-C/E/F/G/I,Histone H2B type 1-D,Histone H2B type 1-L,Histone H2B type 1-O,Histone H2B type 1-J,Histone H2B type 2-E
GIMNSFVNDIFER + Oxidation (M)	1556.72932	1556.72783	+2;+3	0.00000e+000	Q93079,O60814,P57053,P62807,P58876,Q99880,P23527,P06899,Q16778	Histone H2B type 1-H,Histone H2B type 1-K,Histone H2B type F-S,Histone H2B type 1-C/E/F/G/I,Histone H2B type 1-D,Histone H2B type 1-L,Histone H2B type 1-O,Histone H2B type 1-J,Histone H2B type 2-E
GIMNSFVNDIFER + Phospho (ST)	1620.70073	1620.69452	+2	0.00000e+000	Q93079,O60814,P57053,P62807,P58876,Q99880,P23527,P06899,Q16778	Histone H2B type 1-H,Histone H2B type 1-K,Histone H2B type F-S,Histone H2B type 1-C/E/F/G/I,Histone H2B type 1-D,Histone H2B type 1-L,Histone H2B type 1-O,Histone H2B type 1-J,Histone H2B type 2-E
KESYSVYVYKVLK + Acetyl (K)	1646.89192	1646.89169	+3	0.00000e+000	Q93079,O60814,P57053,P62807,P58876,Q99880	Histone H2B type 1-H,Histone H2B type 1-K,Histone H2B type F-S,Histone H2B type 1-C/E/F/G/I,Histone H2B type 1-D,Histone H2B type 1-L
MGIMNSFVNDIFER	1671.77489	1671.77677	+2	0.00000e+000	Q93079,O60814,P57053,P62807,P58876,Q99880,P23527,P06899,Q16778	Histone H2B type 1-H,Histone H2B type 1-K,Histone H2B type F-S,Histone H2B type 1-C/E/F/G/I,Histone H2B type 1-D,Histone H2B type 1-L,Histone H2B type 1-O,Histone H2B type 1-J,Histone H2B type 2-E
AMGIMNSFVNDIFER	1742.812	1742.81212	+2;+3	0.00000e+000	Q93079,O60814,P57053,P62807,P58876,Q99880,P23527,P06899,Q16778	Histone H2B type 1-H,Histone H2B type 1-K,Histone H2B type F-S,Histone H2B type 1-C/E/F/G/I,Histone H2B type 1-D,Histone H2B type 1-L,Histone H2B type 1-O,Histone H2B type 1-J,Histone H2B type 2-E
AMGIMNSFVNDIFER + Oxidation (M)	1758.80692	1758.8054	+2;+3	0.00000e+000	Q93079,O60814,P57053,P62807,P58876,Q99880,P23527,P06899,Q16778	Histone H2B type 1-H,Histone H2B type 1-K,Histone H2B type F-S,Histone H2B type 1-C/E/F/G/I,Histone H2B type 1-D,Histone H2B type 1-L,Histone H2B type 1-O,Histone H2B type 1-J,Histone H2B type 2-E
AMGIMNSFVNDIFER + Oxidation (M)	1758.80692	1758.80513	+2;+3	0.00000e+000	Q93079,O60814,P57053,P62807,P58876,Q99880,P23527,P06899,Q16778	Histone H2B type 1-H,Histone H2B type 1-K,Histone H2B type F-S,Histone H2B type 1-C/E/F/G/I,Histone H2B type 1-D,Histone H2B type 1-L,Histone H2B type 1-O,Histone H2B type 1-J,Histone H2B type 2-E
AMGIMNSFVNDIFER + 2 Oxidation (M)	1774.80183	1774.8009	+2;+3	0.00000e+000	Q93079,O60814,P57053,P62807,P58876,Q99880,P23527,P06899,Q16778	Histone H2B type 1-H,Histone H2B type 1-K,Histone H2B type F-S,Histone H2B type 1-C/E/F/G/I,Histone H2B type 1-D,Histone H2B type 1-L,Histone H2B type 1-O,Histone H2B type 1-J,Histone H2B type 2-E
LLLPGELAKHAVSEGTK + Acetyl (K)	1804.00942	1804.01073	+2;+3	0.00000e+000	Q93079,O60814,P57053,P62807,P58876,Q99880,P23527,P06899,Q16778	Histone H2B type 1-H,Histone H2B type 1-K,Histone H2B type F-S,Histone H2B type 1-C/E/F/G/I,Histone H2B type 1-D,Histone H2B type 1-L,Histone H2B type 1-O,Histone H2B type 1-J,Histone H2B type 2-E
AMGIMNSFVNDIFER + Phospho (ST)	1822.77832	1822.77438	+2;+3	0.00000e+000	Q93079,O60814,P57053,P62807,P58876,Q99880,P23527,P06899,Q16778	Histone H2B type 1-H,Histone H2B type 1-K,Histone H2B type F-S,Histone H2B type 1-C/E/F/G/I,Histone H2B type 1-D,Histone H2B type 1-L,Histone H2B type 1-O,Histone H2B type 1-J,Histone H2B type 2-E
AMGIMNSFVNDIFER + Oxidation (M); Phospho (ST)	1838.77324	1838.76477	+2	0.00000e+000	Q93079,O60814,P57053,P62807,P58876,Q99880,P23527,P06899,Q16778	Histone H2B type 1-H,Histone H2B type 1-K,Histone H2B type F-S,Histone H2B type 1-C/E/F/G/I,Histone H2B type 1-D,Histone H2B type 1-L,Histone H2B type 1-O,Histone H2B type 1-J,Histone H2B type 2-E
AMGIMNSFVNDIFER + Oxidation (M); Phospho (ST)	1838.77324	1838.76624	+2	0.00000e+000	Q93079,O60814,P57053,P62807,P58876,Q99880,P23527,P06899,Q16778	Histone H2B type 1-H,Histone H2B type 1-K,Histone H2B type F-S,Histone H2B type 1-C/E/F/G/I,Histone H2B type 1-D,Histone H2B type 1-L,Histone H2B type 1-O,Histone H2B type 1-J,Histone H2B type 2-E
QVHPDTGISSKAMGIMNSFVNDIFER + Acetyl (K)	2934.40041	2934.40505	+3;+4	0.00000e+000	Q93079,O60814,P57053,P62807,P58876,Q99880,P23527,P06899,Q16778	Histone H2B type 1-H,Histone H2B type 1-K,Histone H2B type F-S,Histone H2B type 1-C/E/F/G/I,Histone H2B type 1-D,Histone H2B type 1-L,Histone H2B type 1-O,Histone H2B type 1-J,Histone H2B type 2-E
QVHPDTGISSKAMGIMNSFVNDIFER + Acetyl (K); Oxidation (M)	2950.39533	2950.39606	+3	0.00000e+000	Q93079,O60814,P57053,P62807,P58876,Q99880,P23527,P06899,Q16778	Histone H2B type 1-H,Histone H2B type 1-K,Histone H2B type F-S,Histone H2B type 1-C/E/F/G/I,Histone H2B type 1-D,Histone H2B type 1-L,Histone H2B type 1-O,Histone H2B type 1-J,Histone H2B type 2-E
QVHPDTGISSKAMGIMNSFVNDIFER + Acetyl (K); Oxidation (M)	2950.39533	2950.39672	+3;+4	0.00000e+000	Q93079,O60814,P57053,P62807,P58876,Q99880,P23527,P06899,Q16778	Histone H2B type 1-H,Histone H2B type 1-K,Histone H2B type F-S,Histone H2B type 1-C/E/F/G/I,Histone H2B type 1-D,Histone H2B type 1-L,Histone H2B type 1-O,Histone H2B type 1-J,Histone H2B type 2-E
AVTKYTSAK + Acetyl (K)	1009.54439	1009.54412	+2	0.00000e+000	O60814,P57053,P06899	Histone H2B type 1-K,Histone H2B type F-S,Histone H2B type 1-J
PEPAKSAPAPK + Acetyl (K)	1133.60803	1133.60464	+2	0.00000e+000	O60814,P57053,P62807,P06899,Q16778	Histone H2B type 1-K,Histone H2B type F-S,Histone H2B type 1-C/E/F/G/I,Histone H2B type 1-J,Histone H2B type 2-E
PEPTKSAPAPK + Acetyl (K)	1163.61861	1163.6185	+2	0.00000e+000	P58876	Histone H2B type 1-D
ESYSIYVYK	1150.55461	1150.55322	+2	0.00000e+000	P23527,P06899,Q16778	Histone H2B type 1-O,Histone H2B type 1-J,Histone H2B type 2-E
KESYSIYVYK	1278.64957	1278.64872	+2;+3	0.00000e+000	P23527,P06899,Q16778	Histone H2B type 1-O,Histone H2B type 1-J,Histone H2B type 2-E
KESYSIYVYK + Acetyl (K)	1320.66013	1320.66009	+2	0.00000e+000	P23527,P06899,Q16778	Histone H2B type 1-O,Histone H2B type 1-J,Histone H2B type 2-E
ESYSIYVYKVLK + Acetyl (K)	1532.81261	1532.81444	+2	0.00000e+000	P23527,P06899,Q16778	Histone H2B type 1-O,Histone H2B type 1-J,Histone H2B type 2-E
IQAVLLPK	880.57457	880.57398	+2	0.00000e+000	P16104,Q8IUE6,Q6FI13,Q93077,Q96QV6,Q96KK5,P0C0S8	Histone H2A.x,Histone H2A type 2-B,Histone H2A type 2-A,Histone H2A type 1-C,Histone H2A type 1-A,Histone H2A type 1-H,Histone H2A type 1
LELAGNAAR	913.49809	913.49735	+2	0.00000e+000	P16104,Q8IUE6,Q6FI13,Q93077,Q96KK5,P0C0S8,O75367	Histone H2A.x,Histone H2A type 2-B,Histone H2A type 2-A,Histone H2A type 1-C,Histone H2A type 1-H,Histone H2A type 1,Core histone macro-H2A.1
AGLQFPVGR	943.52396	943.52444	+2;+3	0.00000e+000	P16104,Q8IUE6,Q6FI13,Q93077,Q96QV6,Q96KK5,P0C0S8,P0C0S5,Q71UI9	Histone H2A.x,Histone H2A type 2-B,Histone H2A type 2-A,Histone H2A type 1-C,Histone H2A type 1-A,Histone H2A type 1-H,Histone H2A type 1,Histone H2A.Z,Histone H2A.V
VGAGAPVYLAAVL	1199.69141	1199.69395	+2	0.00000e+000	P16104,Q8IUE6,Q93077,Q96KK5,P0C0S8	Histone H2A.x,Histone H2A type 2-B,Histone H2A type 1-C,Histone H2A type 1-H,Histone H2A type 1
AIRNDEELNK + Deamidated (R)	1201.59383	1201.59373	+3	4.45688e-003	P16104,Q6FI13,Q93077,Q96QV6,Q96KK5,P0C0S8	Histone H2A.x,Histone H2A type 2-A,Histone H2A type 1-C,Histone H2A type 1-A,Histone H2A type 1-H,Histone H2A type 1
LPNIQAVLLPK	1204.75432	1204.75185	+2	0.00000e+000	P16104,Q8IUE6,Q6FI13,Q93077,Q96QV6,Q96KK5,P0C0S8	Histone H2A.x,Histone H2A type 2-B,Histone H2A type 2-A,Histone H2A type 1-C,Histone H2A type 1-A,Histone H2A type 1-H,Histone H2A type 1
LLGGVTIAQGGVLPN	1407.80858	1407.80943	+2	0.00000e+000	P16104,Q8IUE6,Q96QV6	Histone H2A.x,Histone H2A type 2-B,Histone H2A type 1-A
GGVLPNIQAVLLPK	1417.86568	1417.86592	+2	0.00000e+000	P16104,Q8IUE6,Q6FI13,Q93077,Q96QV6,Q96KK5,P0C0S8	Histone H2A.x,Histone H2A type 2-B,Histone H2A type 2-A,Histone H2A type 1-C,Histone H2A type 1-A,Histone H2A type 1-H,Histone H2A type 1
KTSATVGPKAPSGGK + Acetyl (K)	1426.77799	1426.77793	+2;+3	0.00000e+000	P16104	Histone H2A.x
LTAEILELAGNAAR	1440.79359	1440.79374	+2;+3	0.00000e+000	P16104,Q8IUE6,Q6FI13,Q93077,Q96KK5,P0C0S8,O75367	Histone H2A.x,Histone H2A type 2-B,Histone H2A type 2-A,Histone H2A type 1-C,Histone H2A type 1-H,Histone H2A type 1,Core histone macro-H2A.1
HLQLAIRNDEELNK + Deamidated (R)	1692.87944	1692.87654	+2;+3;+4	0.00000e+000	P16104,Q6FI13,Q93077,Q96QV6,Q96KK5,P0C0S8	Histone H2A.x,Histone H2A type 2-A,Histone H2A type 1-C,Histone H2A type 1-A,Histone H2A type 1-H,Histone H2A type 1
EYLTAEILELAGNAAR	1732.89951	1732.90487	+2;+3	0.00000e+000	P16104,Q8IUE6,Q6FI13,Q93077,Q96KK5,P0C0S8,O75367	Histone H2A.x,Histone H2A type 2-B,Histone H2A type 2-A,Histone H2A type 1-C,Histone H2A type 1-H,Histone H2A type 1,Core histone macro-H2A.1
VGAGAPVYLAAVLEYLTA	1776.96617	1776.97121	+2	4.45688e-003	P16104,Q8IUE6,Q93077,Q96KK5,P0C0S8	Histone H2A.x,Histone H2A type 2-B,Histone H2A type 1-C,Histone H2A type 1-H,Histone H2A type 1
LLGGVTIAQGGVLPNIQAV	1819.05675	1819.05841	+2	0.00000e+000	P16104,Q8IUE6,Q96QV6	Histone H2A.x,Histone H2A type 2-B,Histone H2A type 1-A
VTIAQGGVLPNIQAVLLPK	1930.16153	1930.15822	+1;+2;+3;+4	0.00000e+000	P16104,Q8IUE6,Q6FI13,Q93077,Q96QV6,Q96KK5,P0C0S8	Histone H2A.x,Histone H2A type 2-B,Histone H2A type 2-A,Histone H2A type 1-C,Histone H2A type 1-A,Histone H2A type 1-H,Histone H2A type 1
VLEYLTAEILELAGNAAR	1945.05199	1945.05374	+2;+3	0.00000e+000	P16104,Q8IUE6,Q6FI13,Q93077,Q96KK5,P0C0S8,O75367	Histone H2A.x,Histone H2A type 2-B,Histone H2A type 2-A,Histone H2A type 1-C,Histone H2A type 1-H,Histone H2A type 1,Core histone macro-H2A.1
GVTIAQGGVLPNIQAVLLPK	1987.183	1987.18383	+2;+3	0.00000e+000	P16104,Q8IUE6,Q96QV6	Histone H2A.x,Histone H2A type 2-B,Histone H2A type 1-A
VTIAQGGVLPNIQAVLLPK + Phospho (ST)	2010.12785	2010.12141	+2	0.00000e+000	P16104,Q8IUE6,Q6FI13,Q93077,Q96QV6,Q96KK5,P0C0S8	Histone H2A.x,Histone H2A type 2-B,Histone H2A type 2-A,Histone H2A type 1-C,Histone H2A type 1-A,Histone H2A type 1-H,Histone H2A type 1
AVLEYLTAEILELAGNAAR	2016.0891	2016.09058	+2;+3	0.00000e+000	P16104,Q8IUE6,Q6FI13,Q93077,Q96KK5,P0C0S8,O75367	Histone H2A.x,Histone H2A type 2-B,Histone H2A type 2-A,Histone H2A type 1-C,Histone H2A type 1-H,Histone H2A type 1,Core histone macro-H2A.1
AAVLEYLTAEILELAGNAAR	2087.12621	2087.12669	+2;+3	0.00000e+000	P16104,Q8IUE6,Q6FI13,Q93077,Q96KK5,P0C0S8,O75367	Histone H2A.x,Histone H2A type 2-B,Histone H2A type 2-A,Histone H2A type 1-C,Histone H2A type 1-H,Histone H2A type 1,Core histone macro-H2A.1
VTIAQGGVLPNIQAVLLPKK + Acetyl (K)	2100.26704	2100.26902	+2;+3;+4	0.00000e+000	P16104,Q8IUE6,Q6FI13,Q93077,Q96QV6,Q96KK5,P0C0S8	Histone H2A.x,Histone H2A type 2-B,Histone H2A type 2-A,Histone H2A type 1-C,Histone H2A type 1-A,Histone H2A type 1-H,Histone H2A type 1
LLGGVTIAQGGVLPNIQAVLLPK	2270.37259	2270.37639	+2;+3;+4	0.00000e+000	P16104,Q8IUE6,Q96QV6	Histone H2A.x,Histone H2A type 2-B,Histone H2A type 1-A
KLLGGVTIAQGGVLPNIQAVLLPK	2398.46755	2398.46897	+2;+3;+4	0.00000e+000	P16104,Q8IUE6,Q96QV6	Histone H2A.x,Histone H2A type 2-B,Histone H2A type 1-A
LLGGVTIAQGGVLPNIQAVLLPKK + Acetyl (K)	2440.4781	2440.48163	+3	0.00000e+000	P16104,Q8IUE6,Q96QV6	Histone H2A.x,Histone H2A type 2-B,Histone H2A type 1-A
NDEELNKLLGGVTIAQGGVLPNIQAVLLPK	3112.74957	3112.75678	+3	0.00000e+000	P16104,Q8IUE6,Q96QV6	Histone H2A.x,Histone H2A type 2-B,Histone H2A type 1-A
NDEELNKLLGGVTIAQGGVLPNIQAVLLPK + Acetyl (K)	3154.76013	3154.76889	+3	0.00000e+000	P16104,Q8IUE6,Q96QV6	Histone H2A.x,Histone H2A type 2-B,Histone H2A type 1-A
RNDEELNKLLGGVTIAQGGVLPNIQAVLLPK + Methyl (R)	3282.86633	3282.87475	+3;+4	0.00000e+000	P16104,Q8IUE6,Q96QV6	Histone H2A.x,Histone H2A type 2-B,Histone H2A type 1-A
FQSSAVMALQEASEAYLVGL	2113.04013	2113.04466	+2	0.00000e+000	Q71DI3	Histone H3.2
VMALQEASEAYLVGLFEDTNLCAIHAK	2992.46739	2992.47444	+3;+4	0.00000e+000	Q71DI3	Histone H3.2
AVMALQEASEAYLVGLFEDTNLCAIHAK	3063.5045	3063.50988	+3;+4	0.00000e+000	Q71DI3	Histone H3.2
SAVMALQEASEAYLVGLFEDTNLCAIHAK	3150.53653	3150.53982	+3;+4	0.00000e+000	Q71DI3	Histone H3.2
SAVMALQEASEAYLVGLFEDTNLCAIHAK + Oxidation (M)	3166.53145	3166.53895	+3;+4	0.00000e+000	Q71DI3	Histone H3.2
FQSSAVMALQEASEAYLVGLFEDTNLCAIHAK	3512.69556	3512.6968	+3;+4;+5	0.00000e+000	Q71DI3	Histone H3.2
FQSSAVMALQEASEAYLVGLFEDTNLCAIHAK + Oxidation (M)	3528.69048	3528.69407	+3;+4;+5	0.00000e+000	Q71DI3	Histone H3.2
FQSSAVMALQEASEAYLVGLFEDTNLCAIHAK + Phospho (ST)	3592.66188	3592.65695	+3	0.00000e+000	Q71DI3	Histone H3.2
FQSSAVMALQEASEAYLVGLFEDTNLCAIHAK + Oxidation (M); Phospho (ST)	3608.6568	3608.66181	+3;+4	3.04373e-003	Q71DI3	Histone H3.2
HLQLAVRNDEELNK + Deamidated (R)	1678.8638	1678.86197	+3	0.00000e+000	Q8IUE6	Histone H2A type 2-B
HLQLAVRNDEELNK + Methyl (R)	1691.89545	1691.89439	+3	0.00000e+000	Q8IUE6	Histone H2A type 2-B
KTESHHK	865.4406	865.44344	+2	0.00000e+000	Q6FI13,Q93077,Q96KK5,P0C0S8	Histone H2A type 2-A,Histone H2A type 1-C,Histone H2A type 1-H,Histone H2A type 1
NDEELNKLLGK	1271.67209	1271.67142	+2;+3	0.00000e+000	Q6FI13,Q96KK5,P0C0S8	Histone H2A type 2-A,Histone H2A type 1-H,Histone H2A type 1
NDEELNKLLGK + Acetyl (K)	1313.68265	1313.68153	+2	0.00000e+000	Q6FI13,Q96KK5,P0C0S8	Histone H2A type 2-A,Histone H2A type 1-H,Histone H2A type 1
VTIAQGGVLPNIQAV	1478.84569	1478.84495	+2	0.00000e+000	Q6FI13,Q93077,Q96KK5,P0C0S8	Histone H2A type 2-A,Histone H2A type 1-C,Histone H2A type 1-H,Histone H2A type 1
VGAGAPVYMAAVLEY	1509.75374	1509.75621	+2	0.00000e+000	Q6FI13	Histone H2A type 2-A
VGAGAPVYMAAVLEYL	1622.8378	1622.84181	+2	0.00000e+000	Q6FI13	Histone H2A type 2-A
VTIAQGGVLPNIQAVLL	1705.01381	1705.01765	+2	0.00000e+000	Q6FI13,Q93077,Q96KK5,P0C0S8	Histone H2A type 2-A,Histone H2A type 1-C,Histone H2A type 1-H,Histone H2A type 1
VGAGAPVYMAAVLEYLTAEI	2037.04924	2037.05498	+3	0.00000e+000	Q6FI13	Histone H2A type 2-A
VGAGAPVYMAAVLEYLTAEI + Oxidation (M)	2053.04416	2053.04725	+3	0.00000e+000	Q6FI13	Histone H2A type 2-A
VGAGAPVYMAAVLEYLTAEILELAGNAAR	2932.53677	2932.53979	+2;+3;+4	0.00000e+000	Q6FI13	Histone H2A type 2-A
VGAGAPVYMAAVLEYLTAEILELAGNAAR + Oxidation (M)	2948.53169	2948.52889	+3;+4	0.00000e+000	Q6FI13	Histone H2A type 2-A
NDEELNKLLGR + Acetyl (K)	1341.6888	1341.68508	+2	0.00000e+000	Q93077	Histone H2A type 1-C
LLGRVTIAQGGVLPNIQAVLLPK	2369.45223	2369.44971	+3	0.00000e+000	Q93077	Histone H2A type 1-C
VLDELTLAR	1028.58659	1028.58505	+2	0.00000e+000	P02533,P08779,Q04695,P08727,P19012	Keratin, type I cytoskeletal 14,Keratin, type I cytoskeletal 16,Keratin, type I cytoskeletal 17,Keratin, type I cytoskeletal 19,Keratin, type I cytoskeletal 15
LEQEIATYR	1121.57166	1121.57142	+2	0.00000e+000	P02533,P08779,Q04695,P13646,P08727,P19012	Keratin, type I cytoskeletal 14,Keratin, type I cytoskeletal 16,Keratin, type I cytoskeletal 17,Keratin, type I cytoskeletal 13,Keratin, type I cytoskeletal 19,Keratin, type I cytoskeletal 15
VVSTHEQVLR	1166.64078	1166.64031	+3	0.00000e+000	P02533	Keratin, type I cytoskeletal 14
DAEEWFFTK	1171.51859	1171.51976	+2	0.00000e+000	P02533	Keratin, type I cytoskeletal 14
MSVEADINGLR	1203.59175	1203.58969	+2	0.00000e+000	P02533,P08727	Keratin, type I cytoskeletal 14,Keratin, type I cytoskeletal 19
ASLENSLEETK	1219.59317	1219.59168	+2	0.00000e+000	P02533,P08779	Keratin, type I cytoskeletal 14,Keratin, type I cytoskeletal 16
NHEEEMNALR	1241.54584	1241.54641	+2;+3	0.00000e+000	P02533,Q04695	Keratin, type I cytoskeletal 14,Keratin, type I cytoskeletal 17
TKYETELNLR	1265.66153	1265.6606	+2;+3	0.00000e+000	P02533	Keratin, type I cytoskeletal 14
GSCGIGGGIGGGSSR	1277.57828	1277.57793	+2	0.00000e+000	P02533,P08779	Keratin, type I cytoskeletal 14,Keratin, type I cytoskeletal 16
ALEEANADLEVK	1300.65102	1300.64835	+2	0.00000e+000	P02533,P08779,P13646,P19012	Keratin, type I cytoskeletal 14,Keratin, type I cytoskeletal 16,Keratin, type I cytoskeletal 13,Keratin, type I cytoskeletal 15
MSVEADINGLRR	1359.69286	1359.69229	+2;+3	0.00000e+000	P02533,P08727	Keratin, type I cytoskeletal 14,Keratin, type I cytoskeletal 19
EVATNSELVQSGK	1360.68341	1360.68219	+2	0.00000e+000	P02533,Q04695	Keratin, type I cytoskeletal 14,Keratin, type I cytoskeletal 17
MSVEADINGLRR + Oxidation (M)	1375.68778	1375.68652	+2;+3	0.00000e+000	P02533,P08727	Keratin, type I cytoskeletal 14,Keratin, type I cytoskeletal 19
TRLEQEIATYR	1378.72044	1378.71922	+2;+3	0.00000e+000	P02533,P08779,Q04695,P13646,P19012	Keratin, type I cytoskeletal 14,Keratin, type I cytoskeletal 16,Keratin, type I cytoskeletal 17,Keratin, type I cytoskeletal 13,Keratin, type I cytoskeletal 15
APSTYGGGLSVSSSR	1424.68958	1424.69132	+2	0.00000e+000	P02533	Keratin, type I cytoskeletal 14
ASLENSLEETKGR	1432.71574	1432.7161	+3	0.00000e+000	P02533,P08779	Keratin, type I cytoskeletal 14,Keratin, type I cytoskeletal 16
CEMEQQNQEYK	1485.5864	1485.58393	+2	0.00000e+000	P02533,Q04695	Keratin, type I cytoskeletal 14,Keratin, type I cytoskeletal 17
TMQNLEIELQSQLSMK	1891.93829	1891.93978	+2;+3	0.00000e+000	P02533	Keratin, type I cytoskeletal 14
ILTATVDNANVLLQIDNAR	2053.11674	2053.11371	+2;+3	0.00000e+000	P02533	Keratin, type I cytoskeletal 14
GQVGGDVNVEMDAAPGVDLSR	2084.97971	2084.97632	+2;+3	0.00000e+000	P02533	Keratin, type I cytoskeletal 14
GQVGGDVNVEMDAAPGVDLSR + Oxidation (M)	2100.97462	2100.9709	+2;+3	0.00000e+000	P02533	Keratin, type I cytoskeletal 14
ADLEMQIESLKEELAYLK	2122.0867	2122.09164	+2;+3	0.00000e+000	P02533	Keratin, type I cytoskeletal 14
ADLEMQIESLKEELAYLK + Oxidation (M)	2138.08162	2138.0873	+3	0.00000e+000	P02533	Keratin, type I cytoskeletal 14
LAQIQEMIGSVEEQLAQLR	2155.13066	2155.13692	+3	0.00000e+000	P02533	Keratin, type I cytoskeletal 14
ADLEMQIESLKEELAYLKK	2250.18166	2250.18594	+4	0.00000e+000	P02533	Keratin, type I cytoskeletal 14
ADLEMQIESLKEELAYLKK + Oxidation (M)	2266.17658	2266.18046	+4	0.00000e+000	P02533	Keratin, type I cytoskeletal 14
LLEGEDAHLSSSQFSSGSQSSR	2308.05673	2308.05293	+2;+3	0.00000e+000	P02533	Keratin, type I cytoskeletal 14
VVAGVANALAH	1020.57163	1020.56984	+2	0.00000e+000	P68871,P02042	Hemoglobin subunit beta,Hemoglobin subunit delta
VVAGVANALAHK	1148.66658	1148.66533	+2;+3	0.00000e+000	P68871,P02042	Hemoglobin subunit beta,Hemoglobin subunit delta
SDGLAHLDNLK	1181.60403	1181.60373	+2;+3	0.00000e+000	P68871,P02042	Hemoglobin subunit beta,Hemoglobin subunit delta
LLVVYPWTQR	1273.71829	1273.71732	+2;+3	0.00000e+000	P68871,P02042	Hemoglobin subunit beta,Hemoglobin subunit delta
LLGNVLVCVLAH	1306.74313	1306.74542	+2	0.00000e+000	P68871	Hemoglobin subunit beta
VNVDEVGGEALGR	1313.65755	1313.65696	+2;+3	0.00000e+000	P68871	Hemoglobin subunit beta
EFTPPVQAAYQK	1377.69286	1377.6917	+2;+3	0.00000e+000	P68871	Hemoglobin subunit beta
VLVCVLAHHFGK	1378.75438	1378.75577	+3;+4	0.00000e+000	P68871	Hemoglobin subunit beta
GTFATLSELHCDK	1477.68713	1477.68588	+2;+3	0.00000e+000	P68871	Hemoglobin subunit beta
VLGAFSDGLAHLDNLK	1668.88351	1668.88717	+2;+3	0.00000e+000	P68871,P02042	Hemoglobin subunit beta,Hemoglobin subunit delta
VLGAFSDGLAHLDNLKG	1725.90498	1725.90801	+3	0.00000e+000	P68871,P02042	Hemoglobin subunit beta,Hemoglobin subunit delta
LLGNVLVCVLAHHFGK	1775.98689	1775.99118	+2;+3;+4	0.00000e+000	P68871	Hemoglobin subunit beta
KVLGAFSDGLAHLDNLK	1796.97847	1796.97932	+2;+3;+4	0.00000e+000	P68871,P02042	Hemoglobin subunit beta,Hemoglobin subunit delta
KVLGAFSDGLAHLDNLK + Acetyl (K)	1838.98903	1838.9902	+3	0.00000e+000	P68871,P02042	Hemoglobin subunit beta,Hemoglobin subunit delta
FFESFGDLSTPDAVMGNPK	2057.94046	2057.93864	+2;+3	0.00000e+000	P68871	Hemoglobin subunit beta
FFESFGDLSTPDAVMGNPK + Oxidation (M)	2073.93538	2073.93336	+2;+3	0.00000e+000	P68871	Hemoglobin subunit beta
FFESFGDLSTPDAVMGNPKVK + Acetyl (K)	2327.1144	2327.11671	+3	0.00000e+000	P68871	Hemoglobin subunit beta
EFTPPVQAAYQKVVAGVANALAHK + Acetyl (K)	2550.35944	2550.36595	+3	0.00000e+000	P68871	Hemoglobin subunit beta
DAETWFLSK	1095.52367	1095.52493	+2	0.00000e+000	P08779	Keratin, type I cytoskeletal 16
DQYEQMAEK	1140.47571	1140.47493	+2	1.53886e-003	P08779	Keratin, type I cytoskeletal 16
DQYEQMAEK + Oxidation (M)	1156.47063	1156.47201	+2	0.00000e+000	P08779	Keratin, type I cytoskeletal 16
QTVEADVNGLR	1200.60986	1200.60823	+2	0.00000e+000	P08779	Keratin, type I cytoskeletal 16
TKYEHELALR	1258.66695	1258.66547	+2;+3	0.00000e+000	P08779	Keratin, type I cytoskeletal 16
EVFTSSSSSSSR	1259.56297	1259.56247	+2	0.00000e+000	P08779	Keratin, type I cytoskeletal 16
TDLEMQIEGLK + Oxidation (M)	1291.63295	1291.63085	+2	0.00000e+000	P08779,P08727	Keratin, type I cytoskeletal 16,Keratin, type I cytoskeletal 19
APSTYGGGLSVSSR	1337.65755	1337.65792	+2	0.00000e+000	P08779	Keratin, type I cytoskeletal 16
EVASNSELVQSSR	1404.68446	1404.68376	+2	0.00000e+000	P08779	Keratin, type I cytoskeletal 16
VLQGLEIELQSQLSMK	1814.98116	1814.98336	+3	0.00000e+000	P08779	Keratin, type I cytoskeletal 16
VLQGLEIELQSQLSMK + Oxidation (M)	1830.97607	1830.97428	+2;+3	0.00000e+000	P08779	Keratin, type I cytoskeletal 16
IIAATIENAQPILQIDNAR	2063.13745	2063.13449	+2;+3	0.00000e+000	P08779	Keratin, type I cytoskeletal 16
LSQIQGLIGSVEEQLAQLR	2081.14804	2081.1527	+3	0.00000e+000	P08779,Q04695	Keratin, type I cytoskeletal 16,Keratin, type I cytoskeletal 17
GQTGGDVNVEMDAAPGVDLSR + Oxidation (M)	2102.95389	2102.9514	+2;+3	0.00000e+000	P08779	Keratin, type I cytoskeletal 16
TEELNKEVASNSELVQSSR	2119.03926	2119.036	+3	0.00000e+000	P08779	Keratin, type I cytoskeletal 16
TDLEMQIEGLKEELAYLR	2150.09287	2150.09689	+3	0.00000e+000	P08779	Keratin, type I cytoskeletal 16
TDLEMQIEGLKEELAYLR + Oxidation (M)	2166.08778	2166.09249	+3	0.00000e+000	P08779	Keratin, type I cytoskeletal 16
LLEGEDAHLSSQQASGQSYSSR	2349.08327	2349.08201	+3	0.00000e+000	P08779	Keratin, type I cytoskeletal 16
GRLDSELR	944.50392	944.50316	+2;+3	1.53886e-003	P04259,P02538,P13647,P48668,Q5XKE5	Keratin, type II cytoskeletal 6B,Keratin, type II cytoskeletal 6A,Keratin, type II cytoskeletal 5,Keratin, type II cytoskeletal 6C,Keratin, type II cytoskeletal 79
QEIAEINR	971.50357	971.50316	+2	0.00000e+000	P04259,P02538,P48668	Keratin, type II cytoskeletal 6B,Keratin, type II cytoskeletal 6A,Keratin, type II cytoskeletal 6C
SGFSSISVSR	1025.51418	1025.5115	+2	0.00000e+000	P04259,P48668	Keratin, type II cytoskeletal 6B,Keratin, type II cytoskeletal 6C
DVDAAYMNK + Oxidation (M)	1041.4437	1041.44295	+2	0.00000e+000	P04259,P02538,P13647,P48668,O95678,Q14CN4	Keratin, type II cytoskeletal 6B,Keratin, type II cytoskeletal 6A,Keratin, type II cytoskeletal 5,Keratin, type II cytoskeletal 6C,Keratin, type II cytoskeletal 75,Keratin, type II cytoskeletal 72
QLDNIVGER	1042.54071	1042.53825	+2	3.04373e-003	P04259	Keratin, type II cytoskeletal 6B
NLQIDPAIQR	1166.64075	1166.64102	+2	0.00000e+000	P04259,P48668	Keratin, type II cytoskeletal 6B,Keratin, type II cytoskeletal 6C
AEAESWYQTK	1211.54584	1211.54536	+2	0.00000e+000	P04259,P02538,P48668,O95678	Keratin, type II cytoskeletal 6B,Keratin, type II cytoskeletal 6A,Keratin, type II cytoskeletal 6C,Keratin, type II cytoskeletal 75
TAAENEFVTLK	1221.6241	1221.62317	+2	0.00000e+000	P04259,P02538,P48668,P12035	Keratin, type II cytoskeletal 6B,Keratin, type II cytoskeletal 6A,Keratin, type II cytoskeletal 6C,Keratin, type II cytoskeletal 3
TAAENEFVTLKK	1349.71906	1349.71529	+2;+3	0.00000e+000	P04259,P02538,P48668,P12035	Keratin, type II cytoskeletal 6B,Keratin, type II cytoskeletal 6A,Keratin, type II cytoskeletal 6C,Keratin, type II cytoskeletal 3
NKLEGLEDALQK	1356.72485	1356.72259	+2;+3	0.00000e+000	P04259,P02538,P48668	Keratin, type II cytoskeletal 6B,Keratin, type II cytoskeletal 6A,Keratin, type II cytoskeletal 6C
ADTLTDEINFLR	1406.70415	1406.7018	+2	0.00000e+000	P04259,P02538,P48668	Keratin, type II cytoskeletal 6B,Keratin, type II cytoskeletal 6A,Keratin, type II cytoskeletal 6C
ATGGGLSSVGGGSSTIK	1434.73146	1434.72879	+2	0.00000e+000	P04259	Keratin, type II cytoskeletal 6B
ISIGGGSCAISGGYGSR	1597.75186	1597.75079	+2	0.00000e+000	P04259,P02538,P48668	Keratin, type II cytoskeletal 6B,Keratin, type II cytoskeletal 6A,Keratin, type II cytoskeletal 6C
SYGSGLGVGGGFSSSSGR	1617.73834	1617.73483	+2	0.00000e+000	P04259,P02538	Keratin, type II cytoskeletal 6B,Keratin, type II cytoskeletal 6A
QNLEPLFEQYINNLR	1889.96352	1889.967	+2;+3	0.00000e+000	P04259,P02538,P13647,P48668	Keratin, type II cytoskeletal 6B,Keratin, type II cytoskeletal 6A,Keratin, type II cytoskeletal 5,Keratin, type II cytoskeletal 6C
QNLEPLFEQYINNLRR	2046.06462	2046.06791	+2;+3	0.00000e+000	P04259,P02538,P13647,P48668	Keratin, type II cytoskeletal 6B,Keratin, type II cytoskeletal 6A,Keratin, type II cytoskeletal 5,Keratin, type II cytoskeletal 6C
ALYDAELSQMQTHISDTSVVLSMDNNR	3037.41208	3037.40858	+3	0.00000e+000	P04259,P02538,P48668	Keratin, type II cytoskeletal 6B,Keratin, type II cytoskeletal 6A,Keratin, type II cytoskeletal 6C
TAVNALWGK	958.52361	958.52401	+2	0.00000e+000	P02042	Hemoglobin subunit delta
VNVDAVGGEALGR	1255.65207	1255.6511	+2	0.00000e+000	P02042	Hemoglobin subunit delta
LLGNVLVCVLAR	1325.78532	1325.7872	+2	0.00000e+000	P02042	Hemoglobin subunit delta
EFTPQMQAAYQK	1440.67073	1440.66732	+2	0.00000e+000	P02042	Hemoglobin subunit delta
GTFSQLSELHCDK	1520.69295	1520.6917	+3	0.00000e+000	P02042	Hemoglobin subunit delta
FFESFGDLSSPDAVMGNPK + Oxidation (M)	2059.91972	2059.91826	+2	0.00000e+000	P02042	Hemoglobin subunit delta
FFESFGDLSSPDAVMGNPKVKA + Oxidation (M)	2358.12021	2358.12069	+3	0.00000e+000	P02042	Hemoglobin subunit delta
SGFSSVSVSR	1011.49854	1011.49812	+2	0.00000e+000	P02538	Keratin, type II cytoskeletal 6A
QLDSIVGER	1015.52982	1015.52748	+2	1.75530e-003	P02538,P13647,P48668	Keratin, type II cytoskeletal 6A,Keratin, type II cytoskeletal 5,Keratin, type II cytoskeletal 6C
YEELQVTAGR	1164.57748	1164.57657	+2	0.00000e+000	P02538,P48668,O95678	Keratin, type II cytoskeletal 6A,Keratin, type II cytoskeletal 6C,Keratin, type II cytoskeletal 75
RQLDSIVGER	1171.63092	1171.62925	+2	0.00000e+000	P02538,P13647,P48668	Keratin, type II cytoskeletal 6A,Keratin, type II cytoskeletal 5,Keratin, type II cytoskeletal 6C
AIGGGLSSVGGGSSTIK	1446.76784	1446.76651	+2	0.00000e+000	P02538,P48668	Keratin, type II cytoskeletal 6A,Keratin, type II cytoskeletal 6C
TSFTSVSR	883.43996	883.44053	+2	0.00000e+000	P13647	Keratin, type II cytoskeletal 5
SLYNLGGSK	937.48688	937.48395	+2	0.00000e+000	P13647	Keratin, type II cytoskeletal 5
AQYEEIANR	1092.51994	1092.51929	+2	0.00000e+000	P13647	Keratin, type II cytoskeletal 5
ISISTSGGSFR	1110.56694	1110.5663	+2	0.00000e+000	P13647	Keratin, type II cytoskeletal 5
LSGEGVGPVNIS	1127.58226	1127.58292	+2	0.00000e+000	P13647	Keratin, type II cytoskeletal 5
LAELEEALQK	1142.61826	1142.61905	+2	0.00000e+000	P13647	Keratin, type II cytoskeletal 5
EYQELMNTK	1154.52774	1154.52693	+2	0.00000e+000	P13647	Keratin, type II cytoskeletal 5
NLQIDPSIQR	1182.63567	1182.63689	+2	0.00000e+000	P13647	Keratin, type II cytoskeletal 5
LRAEIDNVKK	1184.68768	1184.68879	+2;+3	0.00000e+000	P13647	Keratin, type II cytoskeletal 5
YEELQQTAGR	1193.56764	1193.56611	+2	0.00000e+000	P13647	Keratin, type II cytoskeletal 5
NMQDLVEDFK	1237.56488	1237.5643	+2	0.00000e+000	P13647	Keratin, type II cytoskeletal 5
TEAESWYQTK	1241.55641	1241.55518	+2	0.00000e+000	P13647	Keratin, type II cytoskeletal 5
NMQDLVEDFK + Oxidation (M)	1253.5598	1253.55757	+2	0.00000e+000	P13647	Keratin, type II cytoskeletal 5
TTAENEFVMLK	1281.62747	1281.62798	+2	0.00000e+000	P13647	Keratin, type II cytoskeletal 5
TTAENEFVMLK + Oxidation (M)	1297.62239	1297.62039	+2	0.00000e+000	P13647	Keratin, type II cytoskeletal 5
VDALMDEINFMK	1424.66795	1424.66869	+2;+3	0.00000e+000	P13647	Keratin, type II cytoskeletal 5
VDALMDEINFMK + Oxidation (M)	1440.66287	1440.66338	+2	0.00000e+000	P13647	Keratin, type II cytoskeletal 5
QCANLQNAIADAEQR	1700.78999	1700.7882	+2	0.00000e+000	P13647	Keratin, type II cytoskeletal 5
MFFDAELSQMQTHVSDTSVVLSMDNNR	3101.38927	3101.38912	+3	0.00000e+000	P13647	Keratin, type II cytoskeletal 5
KDLQNFLK	1004.56546	1004.56539	+2	1.75530e-003	P06702	Protein S100-A9
IMEDLDTNADK	1263.56526	1263.56511	+2	0.00000e+000	P06702	Protein S100-A9
LGHPDTLNQGEFK	1454.71539	1454.71359	+2;+3	0.00000e+000	P06702	Protein S100-A9
NIETIINTFHQY	1491.73578	1491.73728	+2;+3	0.00000e+000	P06702	Protein S100-A9
QLSFEEFIMLMAR	1613.79454	1613.79839	+2	0.00000e+000	P06702	Protein S100-A9
QLSFEEFIMLMAR + Oxidation (M)	1629.78946	1629.79291	+2;+3	0.00000e+000	P06702	Protein S100-A9
VIEHIMEDLDTNADK	1741.81924	1741.81567	+2;+3	0.00000e+000	P06702	Protein S100-A9
VIEHIMEDLDTNADK + Oxidation (M)	1757.81416	1757.80994	+2;+3	0.00000e+000	P06702	Protein S100-A9
NIETIINTFHQYSVK	1805.93118	1805.93184	+2;+3	0.00000e+000	P06702	Protein S100-A9
HEGDEGPGHHHKPGLGEGTP	2043.91473	2043.91442	+3;+4	0.00000e+000	P06702	Protein S100-A9
MHEGDEGPGHHHKPGLGEGTP	2174.95522	2174.95246	+3;+4;+5	0.00000e+000	P06702	Protein S100-A9
MHEGDEGPGHHHKPGLGEGTP + Oxidation (M)	2190.95013	2190.9477	+2;+3	0.00000e+000	P06702	Protein S100-A9
LVTDLTK	788.46437	788.46455	+2	1.75530e-003	P02768	Serum albumin
AEFAEVSK	879.43378	879.43428	+2	0.00000e+000	P02768	Serum albumin
DDNPNLPR	939.44099	939.44135	+2	1.55173e-003	P02768	Serum albumin
DLGEENFK	950.43451	950.43446	+2	0.00000e+000	P02768	Serum albumin
TYETTLEK	983.48113	983.48057	+2	0.00000e+000	P02768	Serum albumin
QTALVELVK	999.59644	999.59689	+2	0.00000e+000	P02768	Serum albumin
SLHTLFGDK	1016.5291	1016.52884	+2;+3	0.00000e+000	P02768	Serum albumin
LVRPEVDVM	1056.56377	1056.56496	+2	3.04373e-003	P02768	Serum albumin
LDELRDEGK	1073.53528	1073.53535	+2;+3	0.00000e+000	P02768	Serum albumin
NECFLQHK	1074.49165	1074.49166	+2;+3	0.00000e+000	P02768	Serum albumin
EVDETYVPK	1078.51825	1078.51738	+2	1.53886e-003	P02768	Serum albumin
CCTESLVNR	1137.49068	1137.49121	+2	0.00000e+000	P02768	Serum albumin
LVNEVTEFAK	1148.60773	1148.60659	+2	0.00000e+000	P02768	Serum albumin
FKDLGEENFK	1225.59788	1225.5971	+2;+3	0.00000e+000	P02768	Serum albumin
ECCEKPLLEK	1304.61043	1304.60959	+3	0.00000e+000	P02768	Serum albumin
AVMDDFAAFVEK	1341.62749	1341.6288	+2	0.00000e+000	P02768	Serum albumin
FYAPELLFFAK	1344.71179	1344.71419	+2	0.00000e+000	P02768	Serum albumin
AVMDDFAAFVEK + Oxidation (M)	1357.62241	1357.62339	+2	0.00000e+000	P02768	Serum albumin
YICENQDSISSK	1442.63474	1442.63286	+2	0.00000e+000	P02768	Serum albumin
GEYKFQNALLVR + Acetyl (K)	1478.78813	1478.78807	+2	0.00000e+000	P02768	Serum albumin
TCVADESAENCDK	1497.57117	1497.56899	+2	0.00000e+000	P02768	Serum albumin
ADDKETCFAEEGKK	1626.71953	1626.71862	+2;+3;+4	0.00000e+000	P02768	Serum albumin
KVPQVSTPTLVEVSR	1638.93048	1638.92852	+2;+3	0.00000e+000	P02768	Serum albumin
RPCFSALEVDETYVPK	1909.92439	1909.92398	+3	0.00000e+000	P02768	Serum albumin
VFDEFKPLVEEPQNLIK	2044.08807	2044.09058	+2;+3	0.00000e+000	P02768	Serum albumin
ALVLIAFAQYLQQCPFEDHVK	2489.2777	2489.2861	+3;+4	0.00000e+000	P02768	Serum albumin
MPCAEDYLSVVLNQLCVLHEK	2517.20657	2517.21342	+3	0.00000e+000	P02768	Serum albumin
LVRPEVDVMCTAFHDNEETFLK	2649.25671	2649.26099	+3;+4	0.00000e+000	P02768	Serum albumin
GPAYGLSAEVK	1090.56586	1090.56342	+2	0.00000e+000	P51911	Calponin-1
IGNNFMDGLK	1107.53827	1107.53913	+2	0.00000e+000	P51911	Calponin-1
NIIGLQMGTNK	1187.63322	1187.63357	+2	0.00000e+000	P51911	Calponin-1
NIIGLQMGTNK + Oxidation (M)	1203.62814	1203.62498	+2	0.00000e+000	P51911	Calponin-1
DGIILCEFINK	1320.67476	1320.6742	+2	0.00000e+000	P51911	Calponin-1
DGIILCEFINKLQPGSVK + Acetyl (K)	2072.0976	2072.10139	+3	0.00000e+000	P51911	Calponin-1
INESTQNWHQLENIGNFIK	2284.12361	2284.1234	+2;+3	0.00000e+000	P51911	Calponin-1
KINESTQNWHQLENIGNFIK	2412.21857	2412.21997	+3;+4	0.00000e+000	P51911	Calponin-1
IGNNFMDGLKDGIILCEFINK + Acetyl (K)	2452.21303	2452.22273	+3	0.00000e+000	P51911	Calponin-1
KINESTQNWHQLENIGNFIK + Acetyl (K)	2454.22913	2454.21859	+3	0.00000e+000	P51911	Calponin-1
YGVKPHDIFEANDLFENTNHTQVQSTLLAL	3413.68918	3413.68787	+4	1.65731e-003	P51911	Calponin-1
PHDIFEANDLFENTNHTQVQSTLLALASMAK	3454.68269	3454.69025	+4	0.00000e+000	P51911	Calponin-1
YGVKPHDIFEANDLFENTNHTQVQSTLLALAS	3571.75832	3571.75774	+4	1.53886e-003	P51911	Calponin-1
YGVKPHDIFEANDLFENTNHTQVQSTLLALASMAK	3901.93086	3901.93086	+3;+4;+5	0.00000e+000	P51911	Calponin-1
YGVKPHDIFEANDLFENTNHTQVQSTLLALASMAK + Oxidation (M)	3917.92578	3917.93014	+4;+5	0.00000e+000	P51911	Calponin-1
ADLIAYLK	905.52219	905.52318	+2	0.00000e+000	P99999	Cytochrome c
TGPNLHGLFGR	1167.6149	1167.61507	+2;+3	0.00000e+000	P99999	Cytochrome c
TGQAPGYSYTAANK	1427.66809	1427.66466	+2	0.00000e+000	P99999	Cytochrome c
KTGQAPGYSYTAANK	1555.76305	1555.76244	+2;+3	0.00000e+000	P99999	Cytochrome c
KTGQAPGYSYTAANK + Acetyl (K)	1597.77361	1597.76835	+2	0.00000e+000	P99999	Cytochrome c
GIIWGEDTLMEYLENPK	2006.9659	2006.96872	+2;+3	0.00000e+000	P99999	Cytochrome c
GIIWGEDTLMEYLENPK + Oxidation (M)	2022.96082	2022.96366	+2;+3	0.00000e+000	P99999	Cytochrome c
GIIWGEDTLMEYLENPKK	2135.06085	2135.06074	+3	0.00000e+000	P99999	Cytochrome c
KGIIWGEDTLMEYLENPK	2135.06085	2135.06103	+3	0.00000e+000	P99999	Cytochrome c
HILLAVANDEELNQLLK	1932.06798	1932.07201	+2;+3	0.00000e+000	O75367	Core histone macro-H2A.1
GVTIASGGVLPNIHPELLAK	1985.13095	1985.13277	+2;+3	0.00000e+000	O75367	Core histone macro-H2A.1
ELLTTMGDR	1034.50664	1034.50595	+2	0.00000e+000	P24844,P19105,O14950	Myosin regulatory light polypeptide 9,Myosin regulatory light chain 12A,Myosin regulatory light chain 12B
LNGTDPEDVIR	1227.60953	1227.60968	+2	0.00000e+000	P24844,P19105,O14950	Myosin regulatory light polypeptide 9,Myosin regulatory light chain 12A,Myosin regulatory light chain 12B
EAFNMIDQNR	1236.5557	1236.55542	+2	0.00000e+000	P24844,P19105,O14950	Myosin regulatory light polypeptide 9,Myosin regulatory light chain 12A,Myosin regulatory light chain 12B
EAFNMIDQNR + Oxidation (M)	1252.55061	1252.5531	+2	0.00000e+000	P24844,P19105,O14950	Myosin regulatory light polypeptide 9,Myosin regulatory light chain 12A,Myosin regulatory light chain 12B
FTDEEVDEMYR	1432.58165	1432.57805	+2	0.00000e+000	P24844	Myosin regulatory light polypeptide 9
DGFIDKEDLHDMLASLGK	2002.96698	2002.96903	+2;+3;+4	0.00000e+000	P24844,P19105,O14950	Myosin regulatory light polypeptide 9,Myosin regulatory light chain 12A,Myosin regulatory light chain 12B
ATSNVFAMFDQSQIQEFK	2089.97789	2089.98018	+2;+3	0.00000e+000	P24844,P19105,O14950	Myosin regulatory light polypeptide 9,Myosin regulatory light chain 12A,Myosin regulatory light chain 12B
ATSNVFAMFDQSQIQEFK + Oxidation (M)	2105.97281	2105.97386	+2;+3	0.00000e+000	P24844,P19105,O14950	Myosin regulatory light polypeptide 9,Myosin regulatory light chain 12A,Myosin regulatory light chain 12B
NAFACFDEEASGFIHEDHLR	2364.02293	2364.02385	+3;+4	0.00000e+000	P24844	Myosin regulatory light polypeptide 9
QFTSSSSIK	983.49237	983.49466	+2	1.53886e-003	Q04695	Keratin, type I cytoskeletal 17
ATMQNLNDR	1061.49237	1061.49233	+2	0.00000e+000	Q04695,Q9C075	Keratin, type I cytoskeletal 17,Keratin, type I cytoskeletal 23
TKFETEQALR	1221.63533	1221.63464	+2;+3	0.00000e+000	Q04695,P08727	Keratin, type I cytoskeletal 17,Keratin, type I cytoskeletal 19
ALEEANTELEVK	1344.67723	1344.67331	+2	0.00000e+000	Q04695	Keratin, type I cytoskeletal 17
ILTATVDNANILLQIDNAR	2067.13239	2067.1345	+3	0.00000e+000	Q04695	Keratin, type I cytoskeletal 17
ADLEMQIENLKEELAYLK	2149.0976	2149.10361	+3	0.00000e+000	Q04695	Keratin, type I cytoskeletal 17
ADLEMQIENLKEELAYLK + Oxidation (M)	2165.09251	2165.09853	+3	0.00000e+000	Q04695	Keratin, type I cytoskeletal 17
GNFNYIEFTR	1259.59347	1259.59308	+2	0.00000e+000	P19105,O14950	Myosin regulatory light chain 12A,Myosin regulatory light chain 12B
FTDEEVDELYR	1414.62523	1414.62326	+2	0.00000e+000	P19105,O14950	Myosin regulatory light chain 12A,Myosin regulatory light chain 12B
LNDFASTVR	1021.51926	1021.51657	+2	0.00000e+000	P20674	Cytochrome c oxidase subunit 5A, mitochondrial
NKPDIDAWELR	1355.68333	1355.68425	+2;+3	0.00000e+000	P20674	Cytochrome c oxidase subunit 5A, mitochondrial
SHGSQETDEEFDAR	1606.64955	1606.64809	+2;+3	0.00000e+000	P20674	Cytochrome c oxidase subunit 5A, mitochondrial
GINTLVTYDMVPEPK	1675.84911	1675.84996	+2;+3	0.00000e+000	P20674	Cytochrome c oxidase subunit 5A, mitochondrial
GINTLVTYDMVPEPK + Oxidation (M)	1691.84403	1691.84094	+2;+3	0.00000e+000	P20674	Cytochrome c oxidase subunit 5A, mitochondrial
VIQELRPTLNELGISTPEELGLDKV	2762.50655	2762.50901	+2;+3;+4	0.00000e+000	P20674	Cytochrome c oxidase subunit 5A, mitochondrial
EIYPYVIQELRPTLNELGISTPEELGLDK	3328.74419	3328.74453	+3	0.00000e+000	P20674	Cytochrome c oxidase subunit 5A, mitochondrial
EIYPYVIQELRPTLNELGISTPEELGLDKV	3427.81261	3427.81796	+3;+4	0.00000e+000	P20674	Cytochrome c oxidase subunit 5A, mitochondrial
SGVSLAALK	844.5018	844.5015	+2	0.00000e+000	P10412	Histone H1.4
SGVSLAALKK	972.59676	972.59557	+2;+3	0.00000e+000	P10412	Histone H1.4
LGLKSLVSK + Acetyl (K)	985.61716	985.61461	+2	0.00000e+000	P10412,P16401	Histone H1.4,Histone H1.5
ALAAAGYDVEK	1106.56076	1106.56048	+2	0.00000e+000	P10412,Q02539	Histone H1.4,Histone H1.1
ASGPPVSELITK	1197.66049	1197.65949	+2	0.00000e+000	P10412	Histone H1.4
GTGASGSFKLNK + Acetyl (K)	1207.61969	1207.62102	+2	0.00000e+000	P10412,Q02539,P16401	Histone H1.4,Histone H1.1,Histone H1.5
KALAAAGYDVEK	1234.65572	1234.65619	+2;+3	0.00000e+000	P10412,Q02539	Histone H1.4,Histone H1.1
KALAAAGYDVEK + Acetyl (K)	1276.66628	1276.66506	+2	0.00000e+000	P10412,Q02539	Histone H1.4,Histone H1.1
KASGPPVSELITK	1325.75545	1325.75527	+2;+3	0.00000e+000	P10412	Histone H1.4
GTLVQTKGTGASGSFK + Acetyl (K)	1579.8206	1579.81617	+2	0.00000e+000	P10412,Q02539,P16401	Histone H1.4,Histone H1.1,Histone H1.5
GPYESGSGHSSGLGHR	1583.70769	1583.70713	+2;+3;+4	0.00000e+000	Q86YZ3	Hornerin
SSSYGQQGSGSGQSPSR	1655.71356	1655.71317	+2	0.00000e+000	Q86YZ3	Hornerin
GPYESGSGHSSGLGHQESR	1927.84088	1927.83919	+3;+4	0.00000e+000	Q86YZ3	Hornerin
QSLGHGQHGSGSGQSPSPSR	1946.89433	1946.89519	+2;+3	0.00000e+000	Q86YZ3	Hornerin
QSLGHGQHGSGSGQSPSPSR + Phospho (ST)	2026.86066	2026.86115	+3	0.00000e+000	Q86YZ3	Hornerin
HGSGSGHSSSYGQHGSGSGWSSSSGR	2476.01369	2476.01377	+3;+4	0.00000e+000	Q86YZ3	Hornerin
LGMDGYR + Oxidation (M)	826.36433	826.36441	+2	1.53886e-003	P61626	Lysozyme C
IADAVACAK	917.46404	917.4642	+2	0.00000e+000	P61626	Lysozyme C
YWCNDGK	941.37015	941.36994	+2	0.00000e+000	P61626	Lysozyme C
WESGYNTR	1011.44099	1011.43992	+2	0.00000e+000	P61626	Lysozyme C
TPGAVNACHLSC	1285.55435	1285.55191	+2	0.00000e+000	P61626	Lysozyme C
GISLANWMCLAK	1362.67879	1362.67944	+2	0.00000e+000	P61626	Lysozyme C
GISLANWMCLAK + Oxidation (M)	1378.67371	1378.67348	+2	0.00000e+000	P61626	Lysozyme C
STDYGIFQINSR	1399.67319	1399.66983	+2	0.00000e+000	P61626	Lysozyme C
SALLQDNIADAVACAK	1658.82974	1658.83025	+2;+3	0.00000e+000	P61626	Lysozyme C
TPGAVNACHLSCSALLQDNIADAVACAK	2926.37354	2926.37239	+3;+4	0.00000e+000	P61626	Lysozyme C
TPGAVNACHLSCSALLQDNIADAVACAKR + Acetyl (K)	3124.4852	3124.47834	+3	0.00000e+000	P61626	Lysozyme C
ATIAGGGVIPH	991.54509	991.54447	+2	0.00000e+000	P0C0S5,Q71UI9	Histone H2A.Z,Histone H2A.V
ATIAGGGVIPHIHK	1369.78302	1369.7804	+2;+3;+4	0.00000e+000	P0C0S5,Q71UI9	Histone H2A.Z,Histone H2A.V
ILEYLTAEVLELAGNASK	1933.04076	1933.04424	+2;+3	0.00000e+000	P0C0S5,Q71UI9	Histone H2A.Z,Histone H2A.V
AILEYLTAEVLELAGNASK	2004.07787	2004.08179	+2;+3	0.00000e+000	P0C0S5,Q71UI9	Histone H2A.Z,Histone H2A.V
QIDLSTVDLK	1130.6183	1130.61836	+2	0.00000e+000	P55145	Mesencephalic astrocyte-derived neurotrophic factor
PLAHHIPVEK	1139.64511	1139.64602	+3	0.00000e+000	P55145	Mesencephalic astrocyte-derived neurotrophic factor
IINEVSKPLAH	1219.69244	1219.68973	+2;+3	0.00000e+000	P55145	Mesencephalic astrocyte-derived neurotrophic factor
QIDLSTVDLKK	1258.71326	1258.71281	+2;+3	0.00000e+000	P55145	Mesencephalic astrocyte-derived neurotrophic factor
LCYYIGATDDAATK	1560.713	1560.71082	+2	0.00000e+000	P55145	Mesencephalic astrocyte-derived neurotrophic factor
DVTFSPATIENELIK	1675.86685	1675.86723	+2	0.00000e+000	P55145	Mesencephalic astrocyte-derived neurotrophic factor
LRPGDCEVCISYLGR	1793.85527	1793.85409	+2;+3	0.00000e+000	P55145	Mesencephalic astrocyte-derived neurotrophic factor
IINEVSKPLAHHIPVEK	1923.09415	1923.09083	+3;+4;+5	0.00000e+000	P55145	Mesencephalic astrocyte-derived neurotrophic factor
EAFSLFDK	955.46509	955.46506	+2	0.00000e+000	P62158,P27482	Calmodulin,Calmodulin-like protein 3
DTDSEEEIR	1092.45709	1092.45662	+2	0.00000e+000	P62158	Calmodulin
DGNGYISAAELR	1264.60475	1264.60318	+2	0.00000e+000	P62158	Calmodulin
MKDTDSEEEIR	1351.59253	1351.5907	+2;+3	0.00000e+000	P62158	Calmodulin
VFDKDGNGYISAAELR	1753.8635	1753.86334	+2;+3	0.00000e+000	P62158	Calmodulin
EAFSLFDKDGDGTITTK	1843.88399	1843.88512	+2;+3	0.00000e+000	P62158	Calmodulin
HVMTNLGEKLTDEEVDEMIR + Trimethyl (K)	2400.16647	2400.16733	+3;+4	0.00000e+000	P62158	Calmodulin
HVMTNLGEKLTDEEVDEMIR + Oxidation (M); Trimethyl (K)	2416.16139	2416.15922	+3;+4	0.00000e+000	P62158	Calmodulin
HVMTNLGEKLTDEEVDEMIR + Trimethyl (K); Oxidation (M)	2416.16139	2416.15889	+3	1.53886e-003	P62158	Calmodulin
EADIDGDGQVNYEEFVQMMTAK	2489.07265	2489.07486	+2;+3	0.00000e+000	P62158	Calmodulin
IAGYVTHLMK	1131.61104	1131.61056	+2;+3	0.00000e+000	P08708,P0CW22	40S ribosomal protein S17,40S ribosomal protein S17-like
IAGYVTHLMK + Oxidation (M)	1147.60596	1147.60561	+3	0.00000e+000	P08708,P0CW22	40S ribosomal protein S17,40S ribosomal protein S17-like
VCEEIAIIPSK	1257.66385	1257.66072	+2	0.00000e+000	P08708,P0CW22	40S ribosomal protein S17,40S ribosomal protein S17-like
VCEEIAIIPSKK	1385.7588	1385.75813	+3	0.00000e+000	P08708,P0CW22	40S ribosomal protein S17,40S ribosomal protein S17-like
LLDFGSLSNLQVTQPTVGMNFK	2408.241	2408.24433	+2;+3	0.00000e+000	P08708,P0CW22	40S ribosomal protein S17,40S ribosomal protein S17-like
DNYVPEVSALDQEIIEVDPDTK	2488.18568	2488.1889	+2;+3	0.00000e+000	P08708,P0CW22	40S ribosomal protein S17,40S ribosomal protein S17-like
RDNYVPEVSALDQEIIEVDPDTK	2644.28679	2644.28532	+3	0.00000e+000	P08708,P0CW22	40S ribosomal protein S17,40S ribosomal protein S17-like
TPGPGAQSALR	1053.5567	1053.55595	+2	0.00000e+000	P62263	40S ribosomal protein S14
ELGITALHIK	1093.64952	1093.64866	+2;+3	0.00000e+000	P62263	40S ribosomal protein S14
IEDVTPIPSDSTR	1428.70964	1428.70603	+2	0.00000e+000	P62263	40S ribosomal protein S14
DESSPYAAMLAAQDVAQR	1921.88396	1921.88286	+2;+3	0.00000e+000	P62263	40S ribosomal protein S14
ADRDESSPYAAMLAAQDVAQR	2264.04912	2264.0459	+2;+3	0.00000e+000	P62263	40S ribosomal protein S14
ADRDESSPYAAMLAAQDVAQR + Oxidation (M)	2280.04404	2280.04284	+3	0.00000e+000	P62263	40S ribosomal protein S14
KEEQVISLGPQVAEGENVFGVCHIFASFNDTFVHVTDLSGK	4504.20096	4504.20756	+4;+5	0.00000e+000	P62263	40S ribosomal protein S14
RPPSAFF	820.42317	820.42341	+2	4.69978e-003	P09429,P26583	High mobility group protein B1,High mobility group protein B2
GKFEDMAK	924.43749	924.43813	+2	0.00000e+000	P09429	High mobility group protein B1
AFFVQTCR	1027.49095	1027.49057	+2	0.00000e+000	P09429,P26583,O15347	High mobility group protein B1,High mobility group protein B2,High mobility group protein B3
FLFCSEYRPK	1345.64888	1345.64885	+3	0.00000e+000	P09429	High mobility group protein B1
MSSYAFFVQTCR	1495.65881	1495.66168	+2	0.00000e+000	P09429,P26583	High mobility group protein B1,High mobility group protein B2
IKGEHPGLSIGDVAK	1519.83583	1519.83277	+2;+3;+4	0.00000e+000	P09429	High mobility group protein B1
KHPDASVNFSEFSK	1591.76306	1591.76218	+2;+3	0.00000e+000	P09429	High mobility group protein B1
LGEMWNNTAADDKQPYEK	2108.94728	2108.94471	+3	0.00000e+000	P09429	High mobility group protein B1
KLGEMWNNTAADDKQPYEK	2237.04224	2237.03611	+3	0.00000e+000	P09429	High mobility group protein B1
FEDPKFEVIEKPQA	1675.84572	1675.84466	+2;+3	0.00000e+000	P18859	ATP synthase-coupling factor 6, mitochondrial
QMFGNADMNTFPTFK	1747.76982	1747.76791	+2	0.00000e+000	P18859	ATP synthase-coupling factor 6, mitochondrial
QMFGNADMNTFPTFK + Oxidation (M)	1763.76474	1763.76102	+2	0.00000e+000	P18859	ATP synthase-coupling factor 6, mitochondrial
QTSGGPVDASSEYQQELER	2079.93449	2079.93049	+2;+3	0.00000e+000	P18859	ATP synthase-coupling factor 6, mitochondrial
GSAITGPVAK	899.50763	899.50846	+2	0.00000e+000	P62829	60S ribosomal protein L23
LPAAGVGDMVMATVK	1458.75746	1458.75748	+2;+3	0.00000e+000	P62829	60S ribosomal protein L23
LPAAGVGDMVMATVK + Oxidation (M)	1474.75238	1474.74971	+2	0.00000e+000	P62829	60S ribosomal protein L23
ISLGLPVGAVINCADNTGAK	1969.03026	1969.02807	+2;+3	0.00000e+000	P62829	60S ribosomal protein L23
DGVFLYFEDNAGVIVNNK	2012.98436	2012.98652	+2;+3	0.00000e+000	P62829	60S ribosomal protein L23
NIEDVIAQGIGK	1255.6772	1255.67806	+2	0.00000e+000	P05387	60S acidic ribosomal protein P2
ILDSVGIEADDDRLNK	1771.89519	1771.89211	+2	0.00000e+000	P05387	60S acidic ribosomal protein P2
YVASYLLAALGGNSSPSAK	1867.96794	1867.97007	+2;+3	0.00000e+000	P05387	60S acidic ribosomal protein P2
YVASYLLAALGGNSSPSAK + Phospho (ST)	1947.93427	1947.92938	+2	0.00000e+000	P05387	60S acidic ribosomal protein P2
LASVPAGGAVAVSAAPGSAAPAAGSAPAAAEEK	2773.42459	2773.42101	+2;+3;+4	0.00000e+000	P05387	60S acidic ribosomal protein P2
SLESINSR	904.46138	904.46138	+2	0.00000e+000	P62888	60S ribosomal protein L30
SEIEYYAMLAK	1316.63219	1316.63141	+2	0.00000e+000	P62888	60S ribosomal protein L30
LVILANNCPALR	1352.75981	1352.75859	+2;+3	0.00000e+000	P62888	60S ribosomal protein L30
KSEIEYYAMLAK	1444.72714	1444.72584	+2;+3	0.00000e+000	P62888	60S ribosomal protein L30
KSEIEYYAMLAK + Oxidation (M)	1460.72206	1460.72019	+2;+3	0.00000e+000	P62888	60S ribosomal protein L30
VCTLAIIDPGDSDIIR	1756.90294	1756.90111	+2;+3	0.00000e+000	P62888	60S ribosomal protein L30
TGVHHYSGNNIELGTACGK	2013.93268	2013.92869	+2;+3;+4	0.00000e+000	P62888	60S ribosomal protein L30
KAVTPAPPIK	1020.63315	1020.63195	+2;+3	0.00000e+000	O95182	NADH dehydrogenase [ubiquinone] 1 alpha subcomplex subunit 7
PAESSAVAATEK	1159.57205	1159.57327	+2	0.00000e+000	O95182	NADH dehydrogenase [ubiquinone] 1 alpha subcomplex subunit 7
LSNNYYCTR	1189.51859	1189.51821	+2	0.00000e+000	O95182	NADH dehydrogenase [ubiquinone] 1 alpha subcomplex subunit 7
NWASGHDLQGK	1211.56833	1211.56783	+2;+3	0.00000e+000	O95182	NADH dehydrogenase [ubiquinone] 1 alpha subcomplex subunit 7
ALVSGKPAESSAVAATEK	1714.9101	1714.90851	+2;+3	0.00000e+000	O95182	NADH dehydrogenase [ubiquinone] 1 alpha subcomplex subunit 7
NQNTFLR	891.45625	891.45628	+2	0.00000e+000	P12724	Eosinophil cationic protein
FYVVACDNR	1142.51788	1142.51584	+2	0.00000e+000	P12724	Eosinophil cationic protein
AIQHISLNPPR	1244.69893	1244.69905	+2;+3	0.00000e+000	P12724	Eosinophil cationic protein
FYVVACDNRD	1257.54483	1257.54322	+2	0.00000e+000	P12724	Eosinophil cationic protein
TTFANVVNVCGN	1294.59761	1294.59544	+2	0.00000e+000	P12724	Eosinophil cationic protein
VPLLHCDLINPG	1346.70166	1346.70114	+2	0.00000e+000	P12724	Eosinophil cationic protein
YPVVPVHLDTTI	1352.73402	1352.7334	+2	0.00000e+000	P12724	Eosinophil cationic protein
AQWFAIQHISLNPPR	1776.94235	1776.94422	+2;+3	0.00000e+000	P12724	Eosinophil cationic protein
TTFANVVNVCGNQSIR	1778.87338	1778.87189	+2;+3	0.00000e+000	P12724	Eosinophil cationic protein
AVLFCLSEDKK	1308.67476	1308.67577	+3	0.00000e+000	P23528	Cofilin-1
YALYDATYETK	1336.61867	1336.61813	+2	0.00000e+000	P23528	Cofilin-1
LGGSAVISLEGKPL	1339.7711	1339.77047	+2	0.00000e+000	P23528	Cofilin-1
KEDLVFIFWAPESAPLK	1989.06113	1989.06497	+3	0.00000e+000	P23528	Cofilin-1
EILVGDVGQTVDDPYATFVK	2165.08925	2165.08694	+2;+3	0.00000e+000	P23528	Cofilin-1
NIILEEGKEILVGDVGQTVDDPYATFVK	3061.58595	3061.59285	+3;+4	0.00000e+000	P23528	Cofilin-1
VILEIDNAR	1041.58183	1041.57689	+2	1.53886e-003	P13646,P19012	Keratin, type I cytoskeletal 13,Keratin, type I cytoskeletal 15
LKYENELALR	1247.68733	1247.68959	+2	0.00000e+000	P13646,P19012	Keratin, type I cytoskeletal 13,Keratin, type I cytoskeletal 15
TLQGLEIELQSQLSMK	1816.96042	1816.96492	+3	0.00000e+000	P13646,P08727	Keratin, type I cytoskeletal 13,Keratin, type I cytoskeletal 19
VVDLMAHMASK	1200.59949	1200.59987	+3	0.00000e+000	P04406	Glyceraldehyde-3-phosphate dehydrogenase
GALQNIIPASTGAAK	1410.78305	1410.7816	+2	0.00000e+000	P04406	Glyceraldehyde-3-phosphate dehydrogenase
LISWYDNEFGYSNR	1762.79507	1762.79672	+2	0.00000e+000	P04406	Glyceraldehyde-3-phosphate dehydrogenase
VIISAPSADAPMFVMGVNHEK	2212.10204	2212.10571	+3	0.00000e+000	P04406	Glyceraldehyde-3-phosphate dehydrogenase
VIHDNFGIVEGLMTTVHAITATQK	2594.35268	2594.3616	+3;+4	0.00000e+000	P04406	Glyceraldehyde-3-phosphate dehydrogenase
ISSSSFSR	869.42429	869.42409	+2	0.00000e+000	P05787	Keratin, type II cytoskeletal 8
LSELEAALQR	1128.61385	1128.60949	+2	0.00000e+000	P05787	Keratin, type II cytoskeletal 8
LVSESSDVLPK	1172.62886	1172.62655	+2	0.00000e+000	P05787	Keratin, type II cytoskeletal 8
LPQTLSR	813.47084	813.47152	+2	1.69425e-003	O95994	Anterior gradient protein 2 homolog
HLSPDGQYVPR	1267.63094	1267.62978	+2	0.00000e+000	O95994	Anterior gradient protein 2 homolog
IMFVDPSLTVR	1276.68495	1276.68617	+2	0.00000e+000	O95994	Anterior gradient protein 2 homolog
IMFVDPSLTVR + Oxidation (M)	1292.67987	1292.67835	+2	1.53886e-003	O95994	Anterior gradient protein 2 homolog
LYAYEPADTALLLDNMK	1939.96007	1939.9616	+2;+3	0.00000e+000	O95994	Anterior gradient protein 2 homolog
LAEQFVLLNLVYETTDK	1995.05644	1995.06254	+2;+3	0.00000e+000	O95994	Anterior gradient protein 2 homolog
GWGDQLIWTQTYEEALYK	2200.04767	2200.05025	+2;+3	0.00000e+000	O95994	Anterior gradient protein 2 homolog
HVLVTLGEK	994.58113	994.58002	+2	0.00000e+000	P60660	Myosin light polypeptide 6
EAFQLFDR	1024.49779	1024.50221	+2	1.53886e-003	P60660	Myosin light polypeptide 6
ALGQNPTNAEVLK	1353.7252	1353.72204	+2	0.00000e+000	P60660	Myosin light polypeptide 6
DQGTYEDYVEGLR	1543.67906	1543.67668	+2	0.00000e+000	P60660	Myosin light polypeptide 6
NKDQGTYEDYVEGLR	1785.81694	1785.81434	+2;+3	0.00000e+000	P60660	Myosin light polypeptide 6
VLDFEHFLPMLQTVAK	1886.99645	1887.00176	+2;+3	0.00000e+000	P60660	Myosin light polypeptide 6
VLDFEHFLPMLQTVAK + Oxidation (M)	1902.99136	1902.99585	+2;+3	0.00000e+000	P60660	Myosin light polypeptide 6
AAATCFAR	866.40686	866.40772	+2	0.00000e+000	P14555	Phospholipase A2, membrane associated
NLVNFHR	898.47733	898.47708	+2;+3	0.00000e+000	P14555	Phospholipase A2, membrane associated
CCVTHDCCYK	1401.49342	1401.49379	+2;+3	0.00000e+000	P14555	Phospholipase A2, membrane associated
EAALSYGFYGCHCGVGGR	1959.83562	1959.83499	+2;+3	0.00000e+000	P14555	Phospholipase A2, membrane associated
EAALSYGFYGCHCGVGGR + Methyl (R)	1973.85127	1973.85458	+3	0.00000e+000	P14555	Phospholipase A2, membrane associated
AVFPSIVGR	944.54436	944.54487	+2	1.65731e-003	P63261,P60709,P63267,P62736	Actin, cytoplasmic 2,Actin, cytoplasmic 1,Actin, gamma-enteric smooth muscle,Actin, aortic smooth muscle
AGFAGDDAPR	975.44101	975.43949	+2	0.00000e+000	P63261,P60709,P63267,P62736	Actin, cytoplasmic 2,Actin, cytoplasmic 1,Actin, gamma-enteric smooth muscle,Actin, aortic smooth muscle
EITALAPSTMK	1160.61108	1160.61139	+2	0.00000e+000	P63261,P60709,P63267,P62736	Actin, cytoplasmic 2,Actin, cytoplasmic 1,Actin, gamma-enteric smooth muscle,Actin, aortic smooth muscle
HQGVMVGMGQK	1170.5638	1170.56441	+2;+3	0.00000e+000	P63261,P60709,P63267,P62736	Actin, cytoplasmic 2,Actin, cytoplasmic 1,Actin, gamma-enteric smooth muscle,Actin, aortic smooth muscle
DSYVGDEAQSK	1197.51495	1197.51342	+2	0.00000e+000	P63261,P60709,P63267,P62736	Actin, cytoplasmic 2,Actin, cytoplasmic 1,Actin, gamma-enteric smooth muscle,Actin, aortic smooth muscle
AVFPSIVGRPR	1197.69823	1197.70048	+3	0.00000e+000	P63261,P60709,P63267,P62736	Actin, cytoplasmic 2,Actin, cytoplasmic 1,Actin, gamma-enteric smooth muscle,Actin, aortic smooth muscle
DSYVGDEAQSKRG	1410.63753	1410.6428	+2	0.00000e+000	P63261,P60709,P63267,P62736	Actin, cytoplasmic 2,Actin, cytoplasmic 1,Actin, gamma-enteric smooth muscle,Actin, aortic smooth muscle
QEYDESGPSIVHR	1515.69537	1515.69679	+3	0.00000e+000	P63261,P60709	Actin, cytoplasmic 2,Actin, cytoplasmic 1
SYELPDGQVITIGNER	1789.88463	1789.88536	+2	0.00000e+000	P63261,P60709,P63267,P62736	Actin, cytoplasmic 2,Actin, cytoplasmic 1,Actin, gamma-enteric smooth muscle,Actin, aortic smooth muscle
VVLVLAGR	825.54363	825.54436	+2	0.00000e+000	P61353	60S ribosomal protein L27
YSVDIPLDK	1048.54407	1048.54351	+2	0.00000e+000	P61353	60S ribosomal protein L27
DVFRDPALKR	1215.67239	1215.67129	+3	0.00000e+000	P61353	60S ribosomal protein L27
VYNYNHLMPTR	1406.67648	1406.67354	+2;+3	0.00000e+000	P61353	60S ribosomal protein L27
VYNYNHLMPTR + Oxidation (M)	1422.6714	1422.67075	+2;+3	0.00000e+000	P61353	60S ribosomal protein L27
NIDDGTSDRPYSH	1475.6277	1475.62954	+2;+3	0.00000e+000	P61353	60S ribosomal protein L27
NIDDGTSDRPYSHALVAGIDR	2271.08798	2271.08587	+3	0.00000e+000	P61353	60S ribosomal protein L27
ENAGEDPGLAR	1127.52069	1127.52159	+2	0.00000e+000	P81605	Dermcidin
DAVEDLESVGK	1160.55609	1160.55583	+2	0.00000e+000	P81605	Dermcidin
GAVHDVKDVLDS	1253.6252	1253.62445	+2	0.00000e+000	P81605	Dermcidin
LGKDAVEDLESVGK	1458.75658	1458.75443	+2;+3	0.00000e+000	P81605	Dermcidin
GAVHDVKDVLDSVL	1465.77768	1465.7806	+2;+3	0.00000e+000	P81605	Dermcidin
YDPEAASAPGSGNPCHEASAAQK	2313.992	2313.98861	+3	0.00000e+000	P81605	Dermcidin
NQNTFLLTTF	1197.603	1197.60507	+2	0.00000e+000	P10153	Non-secretory ribonuclease
AMQVINNYQR	1235.60806	1235.60758	+2	0.00000e+000	P10153	Non-secretory ribonuclease
PPQYPVVPVHLDR	1515.81981	1515.81895	+3	0.00000e+000	P10153	Non-secretory ribonuclease
DPPQYPVVPVHLDR	1630.84676	1630.84476	+2;+3	0.00000e+000	P10153	Non-secretory ribonuclease
RDPPQYPVVPVHLDR	1786.94786	1786.94448	+2;+3;+4	0.00000e+000	P10153	Non-secretory ribonuclease
YAQTPANMFYIVACDNR	2032.9135	2032.91281	+2;+3	0.00000e+000	P10153	Non-secretory ribonuclease
GDSVIVVLR	956.56549	956.56543	+2	0.00000e+000	P62316	Small nuclear ribonucleoprotein Sm D2
SEMTPEELQK	1190.54887	1190.54749	+2	0.00000e+000	P62316	Small nuclear ribonucleoprotein Sm D2
SEMTPEELQK + Oxidation (M)	1206.54379	1206.54471	+2	0.00000e+000	P62316	Small nuclear ribonucleoprotein Sm D2
NNTQVLINCR	1230.61389	1230.61331	+2	0.00000e+000	P62316	Small nuclear ribonucleoprotein Sm D2
HCNMVLENVK	1242.5849	1242.58406	+2	0.00000e+000	P62316	Small nuclear ribonucleoprotein Sm D2
EEEEFNTGPLSVLTQSVK	2005.98441	2005.98651	+2;+3	0.00000e+000	P62316	Small nuclear ribonucleoprotein Sm D2
REEEEFNTGPLSVLTQSVK	2162.08551	2162.08323	+2;+3	0.00000e+000	P62316	Small nuclear ribonucleoprotein Sm D2
YPIEHGIITNWDDMEK	1959.90364	1959.9048	+3	0.00000e+000	P63267,P62736	Actin, gamma-enteric smooth muscle,Actin, aortic smooth muscle
AYEADAQEQR	1179.51559	1179.51654	+2	0.00000e+000	Q01524	Defensin-6
EPLQAEDDPLQAK	1452.70961	1452.70803	+2	0.00000e+000	Q01524	Defensin-6
GANDQDFAVSFAEDASSSLR	2085.92393	2085.92187	+2;+3	0.00000e+000	Q01524	Defensin-6
SCYSTEYSYGTCTVMGINHR	2384.98241	2384.97584	+3	0.00000e+000	Q01524	Defensin-6
LQSLTENLTK	1145.62918	1145.62858	+2	0.00000e+000	P15924	Desmoplakin
ETQSQLETER	1219.56804	1219.56669	+2	0.00000e+000	P15924	Desmoplakin
QLQNIIQATSR	1270.69933	1270.69842	+2	0.00000e+000	P15924	Desmoplakin
RVEEDIQQQK	1271.64696	1271.64894	+2	1.53886e-003	P15924	Desmoplakin
PGTALELLEAQAATGFIVDPVSNLR	2581.37515	2581.38069	+3	0.00000e+000	P15924	Desmoplakin
IGLVRPGTALELLEAQAATGFIVDPVSNLR	3119.73427	3119.74168	+3;+4	0.00000e+000	P15924	Desmoplakin
VQASLAANTFTITGHAETK	1959.00615	1959.00167	+3	0.00000e+000	P20290	Transcription factor BTF3
QLTEMLPSILNQLGADSLTSLR	2399.27298	2399.28067	+3	0.00000e+000	P20290	Transcription factor BTF3
LGVNNISGIEEVNMFTNQGTVIHFNNPK	3085.52911	3085.53229	+3	0.00000e+000	P20290	Transcription factor BTF3
DPGVLDR	770.39227	770.39167	+2	0.00000e+000	P31949	Protein S100-A11
ISSPTETER	1018.49309	1018.49293	+2	0.00000e+000	P31949	Protein S100-A11
DGYNYTLSK	1059.48727	1059.48666	+2	0.00000e+000	P31949	Protein S100-A11
CIESLIAVFQK	1306.6955	1306.69811	+2;+3	0.00000e+000	P31949	Protein S100-A11
TEFLSFMNTELAAFTK	1848.89677	1848.90213	+2;+3	0.00000e+000	P31949	Protein S100-A11
TEFLSFMNTELAAFTK + Oxidation (M)	1864.89169	1864.89274	+2	0.00000e+000	P31949	Protein S100-A11
QSLLEPLHLEVDPEIQR	2015.06873	2015.07156	+3	0.00000e+000	Q7Z794	Keratin, type II cytoskeletal 1b
GPSSVEDIK	930.46582	930.46475	+2	0.00000e+000	P06748	Nucleophosmin
VDNDENEHQLSLR	1567.72264	1567.71871	+2	0.00000e+000	P06748	Nucleophosmin
MTDQEAIQDLWQWR	1818.83591	1818.83717	+2;+3	0.00000e+000	P06748	Nucleophosmin
DELHIVEAEAMNYEGSPIK	2144.00954	2144.01047	+3	0.00000e+000	P06748	Nucleophosmin
MSVQPTVSLGGFEITPPVVLR	2226.20825	2226.20899	+2;+3	0.00000e+000	P06748	Nucleophosmin
LGFQVWLK	989.56984	989.57064	+2	0.00000e+000	Q01995	Transgelin
GDPNWFMK	993.43784	993.43748	+2	0.00000e+000	Q01995	Transgelin
LVNSLYPDGSK	1191.61354	1191.61316	+2	0.00000e+000	Q01995	Transgelin
KYDEELEER	1209.5513	1209.55101	+2;+3	0.00000e+000	Q01995	Transgelin
QMEQVAQFLK	1220.62233	1220.62142	+2	0.00000e+000	Q01995	Transgelin
VPENPPSMVFK	1243.62709	1243.62624	+2	0.00000e+000	Q01995	Transgelin
EFTESQLQEGK	1294.60409	1294.60236	+2	0.00000e+000	Q01995	Transgelin
TDMFQTVDLFEGK	1529.70721	1529.70974	+2	0.00000e+000	Q01995	Transgelin
LVEWIIVQCGPDVGRPDR	2108.08371	2108.0848	+3	0.00000e+000	Q01995	Transgelin
NGLSLAALK	885.52834	885.53013	+2	0.00000e+000	P16401	Histone H1.5
ALAAGGYDVEK	1092.54512	1092.54416	+2	0.00000e+000	P16401	Histone H1.5
ATGPPVSELITK	1211.67615	1211.67424	+2	0.00000e+000	P16401	Histone H1.5
KALAAGGYDVEK	1220.64008	1220.64298	+3	0.00000e+000	P16401	Histone H1.5
KATGPPVSELITK	1339.7711	1339.76965	+2;+3	0.00000e+000	P16401	Histone H1.5
EAPPMEKPEVVK	1352.70096	1352.70026	+3	0.00000e+000	P62841	40S ribosomal protein S15
KEAPPMEKPEVVK	1480.79591	1480.79346	+3	0.00000e+000	P62841	40S ribosomal protein S15
KEAPPMEKPEVVK + Oxidation (M)	1496.79083	1496.79342	+3	0.00000e+000	P62841	40S ribosomal protein S15
YLGEFSITYKPVK	1543.82861	1543.82548	+3	0.00000e+000	P62841	40S ribosomal protein S15
DMIILPEMVGSMVGVYNGK	2052.00938	2052.01221	+2;+3	0.00000e+000	P62841	40S ribosomal protein S15
TFNQVEIKPEMIGHYLGEFSITYKPVK	3167.63652	3167.63598	+4	0.00000e+000	P62841	40S ribosomal protein S15
TSGSVYITLK	1067.58627	1067.58592	+2	0.00000e+000	P37108	Signal recognition particle 14 kDa protein
FQMAYSNLLR	1241.62265	1241.62361	+2	0.00000e+000	P37108	Signal recognition particle 14 kDa protein
FQMAYSNLLR + Oxidation (M)	1257.61757	1257.61458	+2	0.00000e+000	P37108	Signal recognition particle 14 kDa protein
GTVEGFEPADNK	1262.5779	1262.57714	+2	0.00000e+000	P37108	Signal recognition particle 14 kDa protein
KGTVEGFEPADNK	1390.67285	1390.67147	+2;+3	0.00000e+000	P37108	Signal recognition particle 14 kDa protein
VLLESEQFLTELTR	1676.89848	1676.89994	+2;+3	0.00000e+000	P37108	Signal recognition particle 14 kDa protein
AAAAAAAAAPAAAATAPTTAATTAATAAQ	2367.20296	2367.20304	+3	0.00000e+000	P37108	Signal recognition particle 14 kDa protein
DPLAVDK	756.40176	756.40146	+2	0.00000e+000	P60903	Protein S100-A10
EFPGFLENQK	1207.58733	1207.58588	+2	0.00000e+000	P60903	Protein S100-A10
EFPGFLENQKDPLAVDK	1945.97853	1945.97727	+2;+3	0.00000e+000	P60903	Protein S100-A10
SVVTVIDVFYK	1268.70166	1268.70481	+2	0.00000e+000	Q5D862	Filaggrin-2
FSNSSSSNEFSK	1319.56296	1319.56125	+2	0.00000e+000	Q5D862	Filaggrin-2
NPDDPDTVDVIMHMLDR	1981.88738	1981.89173	+3	0.00000e+000	Q5D862	Filaggrin-2
QSSYGQHGSGSSQSSGYGQYGSR	2350.9799	2350.98156	+3	0.00000e+000	Q5D862	Filaggrin-2
SGQSSYGQHSSGSSQSSGYGQHGSR	2499.03955	2499.04296	+3;+4	0.00000e+000	Q5D862	Filaggrin-2
LPDGYEFK	967.46509	967.46535	+2	0.00000e+000	P09382	Galectin-1
DGGAWGTEQR	1075.46829	1075.46566	+2	0.00000e+000	P09382	Galectin-1
DSNNLCLHFNPR	1485.67828	1485.6773	+2;+3	0.00000e+000	P09382	Galectin-1
FNAHGDANTIVCNSK	1646.7471	1646.74462	+2;+3	0.00000e+000	P09382	Galectin-1
LNLEAINYMAADGDFK	1783.84505	1783.84556	+2	0.00000e+000	P09382	Galectin-1
VKDEPQR + Acetyl (K)	912.46648	912.46659	+2	1.53886e-003	P05204,O00479	Non-histone chromosomal protein HMG-17,High mobility group nucleosome-binding domain-containing protein 4
PAPPKPEPKPK + Acetyl (K)	1226.70227	1226.70257	+2;+3	0.00000e+000	P05204	Non-histone chromosomal protein HMG-17
LSAKPAPPKPEPK	1358.79215	1358.79349	+2;+3;+4	0.00000e+000	P05204	Non-histone chromosomal protein HMG-17
LSAKPAPPKPEPK + Acetyl (K)	1400.8027	1400.80293	+2;+3	0.00000e+000	P05204	Non-histone chromosomal protein HMG-17
ADAGKEGNNPAENGDAK + Acetyl (K)	1698.74448	1698.7482	+2;+3	0.00000e+000	P05204	Non-histone chromosomal protein HMG-17
EGNNPAENGDAKTDQAQK + Acetyl (K)	1927.85074	1927.85202	+3	0.00000e+000	P05204	Non-histone chromosomal protein HMG-17
IAFAITAIK	946.58513	946.58653	+2	0.00000e+000	P62269	40S ribosomal protein S18
VLNTNIDGR	1000.53015	1000.5301	+2	0.00000e+000	P62269	40S ribosomal protein S18
IPDWFLNR	1059.55016	1059.55091	+2	0.00000e+000	P62269	40S ribosomal protein S18
VITIMQNPR	1070.59064	1070.58952	+2	0.00000e+000	P62269	40S ribosomal protein S18
VITIMQNPR + Oxidation (M)	1086.58556	1086.58416	+2	0.00000e+000	P62269	40S ribosomal protein S18
AGELTEDEVER	1246.5677	1246.56682	+2	0.00000e+000	P62269	40S ribosomal protein S18
YSQVLANGLDNK	1320.66736	1320.66316	+2	0.00000e+000	P62269	40S ribosomal protein S18
GNFHAVYR	962.47224	962.47147	+2;+3	0.00000e+000	P05109	Protein S100-A8
ALNSIIDVYHK	1271.68736	1271.68836	+2;+3	0.00000e+000	P05109	Protein S100-A8
LLETECPQYIR	1420.70203	1420.69967	+2	0.00000e+000	P05109	Protein S100-A8
ELDINTDGAVNFQEFLILVIK	2390.27332	2390.27665	+2;+3	0.00000e+000	P05109	Protein S100-A8
ESLSGVCEISGR	1292.60306	1292.60069	+2	0.00000e+000	Q01523	Defensin-5
QSGEDNQDLAISFAGNGLSALR	2262.08763	2262.08584	+2;+3	0.00000e+000	Q01523	Defensin-5
SSSYSGEYGSGGGK	1321.54224	1321.54158	+2	0.00000e+000	O60844	Zymogen granule membrane protein 16
FSHSGNQLDGPITALR	1711.86418	1711.86125	+3	0.00000e+000	O60844	Zymogen granule membrane protein 16
DSGTSFNAVPLHPNTVLR	1923.98029	1923.9775	+3	0.00000e+000	O60844	Zymogen granule membrane protein 16
NGDLEEIFLHPGESVIQVSGK	2267.14337	2267.14752	+3	0.00000e+000	O60844	Zymogen granule membrane protein 16
VPPPPPIAR	942.56508	942.56409	+2	0.00000e+000	P07910	Heterogeneous nuclear ribonucleoproteins C1/C2
SDVEAIFSK	994.49712	994.49885	+2	0.00000e+000	P07910	Heterogeneous nuclear ribonucleoproteins C1/C2
LKGDDLQAIK	1099.6237	1099.62296	+2	0.00000e+000	P07910	Heterogeneous nuclear ribonucleoproteins C1/C2
VFIGNLNTLVVK	1315.78638	1315.78589	+2	0.00000e+000	P07910	Heterogeneous nuclear ribonucleoproteins C1/C2
GFAFVQYVNER	1328.65134	1328.65237	+2	0.00000e+000	P07910	Heterogeneous nuclear ribonucleoproteins C1/C2
MIAGQVLDINLAAEPK	1681.90726	1681.90782	+2;+3	0.00000e+000	P07910	Heterogeneous nuclear ribonucleoproteins C1/C2
QSLPPGLAVK	1008.59677	1008.59636	+2	0.00000e+000	P63173	60S ribosomal protein L38
YLYTLVITDK	1227.67508	1227.67566	+2	0.00000e+000	P63173	60S ribosomal protein L38
IEEIKDFLLTAR	1446.8082	1446.80845	+2	0.00000e+000	P63173	60S ribosomal protein L38
YLYTLVITDKEK	1484.81262	1484.81165	+2;+3	0.00000e+000	P63173	60S ribosomal protein L38
KIEEIKDFLLTAR	1574.90315	1574.90374	+2;+3;+4	0.00000e+000	P63173	60S ribosomal protein L38
TKLEEHLEGIVNIFHQY	2069.05817	2069.06126	+3;+4	0.00000e+000	P80511	Protein S100-A12
LEEHLEGIVNIFHQYSVR	2182.11708	2182.12181	+4	0.00000e+000	P80511	Protein S100-A12
TKLEEHLEGIVNIFHQYSVR	2411.25972	2411.25877	+3;+4	0.00000e+000	P80511	Protein S100-A12
GGEIQPVSVK	1012.55531	1012.55435	+2	0.00000e+000	P61604	10 kDa heat shock protein, mitochondrial
VLLPEYGGTK	1075.59135	1075.59072	+2	0.00000e+000	P61604	10 kDa heat shock protein, mitochondrial
VLQATVVAVGSGSK	1314.75073	1314.74955	+2;+3	0.00000e+000	P61604	10 kDa heat shock protein, mitochondrial
VVLDDKDYFLFR	1528.79259	1528.79359	+2;+3	0.00000e+000	P61604	10 kDa heat shock protein, mitochondrial
VANVSLLALYK	1189.70703	1189.70775	+2	0.00000e+000	P62266	40S ribosomal protein S23
KGHAVGDIPGVR	1204.66766	1204.66718	+2;+3	0.00000e+000	P62266	40S ribosomal protein S23
ITAFVPNDGCLNFIEENDEVLVAGFGR	2995.43858	2995.44419	+3	0.00000e+000	P62266	40S ribosomal protein S23
DVIEEYFK	1041.50186	1041.50145	+2	0.00000e+000	P25398	40S ribosomal protein S12
TALIHDGLAR	1065.59308	1065.59213	+2;+3	0.00000e+000	P25398	40S ribosomal protein S12
LVEALCAEHQINLIK	1749.9447	1749.94309	+2;+3	0.00000e+000	P25398	40S ribosomal protein S12
QAHLCVLASNCDEPMYVK	2133.96455	2133.96329	+2;+3	0.00000e+000	P25398	40S ribosomal protein S12
YPMAVGLNK	991.51607	991.5156	+2	0.00000e+000	Q9Y3U8	60S ribosomal protein L36
YPMAVGLNK + Oxidation (M)	1007.51099	1007.51164	+2	0.00000e+000	Q9Y3U8	60S ribosomal protein L36
EVCGFAPYER	1226.539	1226.53918	+2	0.00000e+000	Q9Y3U8	60S ribosomal protein L36
EELSNVLAAMR	1231.62303	1231.62518	+2	0.00000e+000	Q9Y3U8	60S ribosomal protein L36
REELSNVLAAMR	1387.72414	1387.72513	+2;+3	0.00000e+000	Q9Y3U8	60S ribosomal protein L36
KREELSNVLAAMR	1515.81909	1515.81747	+2;+3;+4	0.00000e+000	Q9Y3U8	60S ribosomal protein L36
ESTLHLVLR	1066.61348	1066.61302	+2;+3	0.00000e+000	P62979,P62987	Ubiquitin-40S ribosomal protein S27a,Ubiquitin-60S ribosomal protein L40
TITLEVEPSDTIENVK	1786.92001	1786.91913	+2;+3	0.00000e+000	P62979,P62987	Ubiquitin-40S ribosomal protein S27a,Ubiquitin-60S ribosomal protein L40
ECPSDECGAGVFMASHFDR	2170.85068	2170.8479	+3	0.00000e+000	P62979	Ubiquitin-40S ribosomal protein S27a
VYACEVTHQGLSSPVTK	1874.91966	1874.91566	+2;+3	0.00000e+000	P01834	Ig kappa chain C region
TVAAPSVFIFPPSDEQLK	1945.01968	1945.02294	+2	0.00000e+000	P01834	Ig kappa chain C region
ALAAGGVGSIVR	1069.62439	1069.62447	+2	0.00000e+000	O15511	Actin-related protein 2/3 complex subunit 5
QGNMTAALQAALK	1315.69179	1315.69143	+2	0.00000e+000	O15511	Actin-related protein 2/3 complex subunit 5
GFESPSDNSSAMLLQWHEK	2161.97385	2161.97133	+3	0.00000e+000	O15511	Actin-related protein 2/3 complex subunit 5
YEEEINKR	1079.52469	1079.52536	+3	1.53886e-003	P19013,Q86Y46	Keratin, type II cytoskeletal 4,Keratin, type II cytoskeletal 73
NLDLDSIIAEVR	1356.72487	1356.72767	+2	0.00000e+000	P19013,Q86Y46	Keratin, type II cytoskeletal 4,Keratin, type II cytoskeletal 73
VDSLNDEINFLK	1405.70889	1405.71091	+2	0.00000e+000	P19013	Keratin, type II cytoskeletal 4
NLEPLFETYLSVLR	1692.90865	1692.91212	+2	0.00000e+000	P19013	Keratin, type II cytoskeletal 4
EPSEVPTPK	982.49712	982.49864	+2	0.00000e+000	P17096	High mobility group protein HMG-I/HMG-Y
QPPVSPGTALVGSQK	1464.79366	1464.78921	+2	0.00000e+000	P17096	High mobility group protein HMG-I/HMG-Y
KQPPVSPGTALVGSQK	1592.88861	1592.88767	+2;+3	0.00000e+000	P17096	High mobility group protein HMG-I/HMG-Y
SYSCQVTHEGSTVEK	1710.75192	1710.752	+2;+3	0.00000e+000	P0CG06,P0CG05	Ig lambda-3 chain C regions,Ig lambda-2 chain C regions
YAASSYLSLTPEQWK	1742.85152	1742.85348	+2	0.00000e+000	P0CG06,P0CG05	Ig lambda-3 chain C regions,Ig lambda-2 chain C regions
ATLVCLISDFYPGAVTVAWK	2210.14458	2210.14948	+2;+3	0.00000e+000	P0CG06,P0CG05	Ig lambda-3 chain C regions,Ig lambda-2 chain C regions
IGPLGLSPK	880.53819	880.5387	+2	0.00000e+000	P30050	60S ribosomal protein L12
CTGGEVGATSALAPK	1417.68713	1417.68593	+2	0.00000e+000	P30050	60S ribosomal protein L12
EILGTAQSVGCNVDGR	1674.79955	1674.79685	+2	0.00000e+000	P30050	60S ribosomal protein L12
HSGNITFDEIVNIAR	1684.85327	1684.85309	+3	0.00000e+000	P30050	60S ribosomal protein L12
QMVIDVLHPGK	1235.66963	1235.67005	+2;+3	0.00000e+000	P62847	40S ribosomal protein S24
KQMVIDVLHPGK	1363.76459	1363.76432	+3;+4	0.00000e+000	P62847	40S ribosomal protein S24
TTPDVIFVFGFR	1397.73438	1397.73761	+2	0.00000e+000	P62847	40S ribosomal protein S24
TTGFGMIYDSLDYAK + Oxidation (M)	1696.76544	1696.76424	+2	0.00000e+000	P62847	40S ribosomal protein S24
SINQPVAFVR	1129.62439	1129.62521	+2	0.00000e+000	Q9GZT3	SRA stem-loop-interacting RNA-binding protein, mitochondrial
IPWTAASSQLK	1200.65025	1200.64936	+2	0.00000e+000	Q9GZT3	SRA stem-loop-interacting RNA-binding protein, mitochondrial
EHFAQFGHVR	1226.5945	1226.59387	+2;+3	0.00000e+000	Q9GZT3	SRA stem-loop-interacting RNA-binding protein, mitochondrial
GLGWVQFSSEEGLR	1563.76816	1563.76785	+2	0.00000e+000	Q9GZT3	SRA stem-loop-interacting RNA-binding protein, mitochondrial
NALQQENHIIDGVK	1577.81615	1577.81341	+2;+3	0.00000e+000	Q9GZT3	SRA stem-loop-interacting RNA-binding protein, mitochondrial
TYAICGAIR	1023.51714	1023.51608	+2	0.00000e+000	P63220	40S ribosomal protein S21
MGESDDSILR	1121.50227	1121.50226	+2	0.00000e+000	P63220	40S ribosomal protein S21
MGESDDSILR + Oxidation (M)	1137.49719	1137.49599	+2	0.00000e+000	P63220	40S ribosomal protein S21
DHASIQMNVAEVDK	1555.73004	1555.7287	+2;+3	0.00000e+000	P63220	40S ribosomal protein S21
ALAAFLK	732.45338	732.45328	+2	3.23888e-003	P39019	40S ribosomal protein S19
IAGQVAAANKK + Acetyl (K)	1111.63492	1111.63648	+2	0.00000e+000	P39019	40S ribosomal protein S19
RVLQALEGLK	1125.68697	1125.68772	+2;+3	0.00000e+000	P39019	40S ribosomal protein S19
NGVMPSHFSR	1130.52911	1130.52907	+2;+3	0.00000e+000	P39019	40S ribosomal protein S19
DVNQQEFVR	1133.54654	1133.54601	+2	0.00000e+000	P39019	40S ribosomal protein S19
NGVMPSHFSR + Oxidation (M)	1146.52403	1146.52614	+3	0.00000e+000	P39019	40S ribosomal protein S19
LKVPEWVDTVK	1312.73909	1312.73895	+2;+3	0.00000e+000	P39019	40S ribosomal protein S19
ELAPYDENWFYTR	1702.76271	1702.76153	+2;+3	0.00000e+000	P39019	40S ribosomal protein S19
TLDNDIMLIK	1174.62674	1174.62715	+2	0.00000e+000	P35030	Trypsin-3
TLDNDIMLIK + Oxidation (M)	1190.62166	1190.61779	+2	0.00000e+000	P35030	Trypsin-3
TLDNDIMLIK + Dimethyl (K)	1202.65804	1202.65834	+2	0.00000e+000	P35030	Trypsin-3
EGNEQFINAAK + Dimethyl (K)	1247.61458	1247.61425	+2	0.00000e+000	P35030,Q8NHM4,P07478	Trypsin-3,Putative trypsin-6,Trypsin-2
VLEGNEQFINAAK	1431.73576	1431.73476	+2	0.00000e+000	P35030,Q8NHM4,P07478	Trypsin-3,Putative trypsin-6,Trypsin-2
LELCDER	933.42256	933.42278	+2	0.00000e+000	P07919	Cytochrome b-c1 complex subunit 6, mitochondrial
ERLELCDER	1218.56625	1218.56571	+2;+3	0.00000e+000	P07919	Cytochrome b-c1 complex subunit 6, mitochondrial
SHTEEDCTEELFDFLHAR	2234.95386	2234.95634	+2;+3;+4	0.00000e+000	P07919	Cytochrome b-c1 complex subunit 6, mitochondrial
GDPEEEEEEEEELVDPLTTVR	2443.07617	2443.07476	+2;+3	0.00000e+000	P07919	Cytochrome b-c1 complex subunit 6, mitochondrial
EPVQLETLSIR	1283.7085	1283.70722	+2	0.00000e+000	P62314	Small nuclear ribonucleoprotein Sm D1
NREPVQLETLSIR	1553.85252	1553.85169	+2;+3	0.00000e+000	P62314	Small nuclear ribonucleoprotein Sm D1
YFILPDSLPLDTLLVDVEPK	2286.2399	2286.24607	+2;+3	0.00000e+000	P62314	Small nuclear ribonucleoprotein Sm D1
GSESGIFTNTK	1139.54587	1139.54579	+2	0.00000e+000	P02671	Fibrinogen alpha chain
GLIDEVNQDFTNR	1519.72669	1519.72557	+2	0.00000e+000	P02671	Fibrinogen alpha chain
ESSSHHPGIAEFPSR	1636.75937	1636.7577	+2;+3	0.00000e+000	P02671	Fibrinogen alpha chain
TFPGFFSPMLGEFVSETESR	2264.04599	2264.04861	+3	0.00000e+000	P02671	Fibrinogen alpha chain
LILIESR	842.52252	842.52278	+2	0.00000e+000	P62277	40S ribosomal protein S13
GLSQSALPYR	1090.57709	1090.57502	+2	1.53886e-003	P62277	40S ribosomal protein S13
GLTPSQIGVILR	1252.75032	1252.75129	+2	0.00000e+000	P62277	40S ribosomal protein S13
KGLTPSQIGVILR	1380.84528	1380.84685	+3	0.00000e+000	P62277	40S ribosomal protein S13
GLAPDLPEDLYHLIK	1692.90865	1692.91345	+2;+3	0.00000e+000	P62277	40S ribosomal protein S13
MFGGPGTASR	979.45456	979.45402	+2	0.00000e+000	P08670	Vimentin
MFGGPGTASR + Oxidation (M)	995.44948	995.44976	+2	0.00000e+000	P08670	Vimentin
SLYASSPGGVYATR	1427.70448	1427.70267	+2	0.00000e+000	P08670	Vimentin
TYSLGSALRPSTSR	1494.77904	1494.77661	+2	0.00000e+000	P08670	Vimentin
FLEQQNQVLETK	1475.76199	1475.76114	+2	0.00000e+000	Q86Y46,Q14CN4	Keratin, type II cytoskeletal 73,Keratin, type II cytoskeletal 72
LHYCVSC	937.37862	937.37803	+2	0.00000e+000	P62854	40S ribosomal protein S26
FRPAGAAPRPPPK	1360.77277	1360.77347	+3;+4	0.00000e+000	P62854	40S ribosomal protein S26
LHYCVSCAIHSK	1473.68568	1473.68466	+2;+3;+4	0.00000e+000	P62854	40S ribosomal protein S26
FRPAGAAPRPPPKPM	1588.86601	1588.86647	+2;+3;+4	0.00000e+000	P62854	40S ribosomal protein S26
FRPAGAAPRPPPKPM + Oxidation (M)	1604.86093	1604.85983	+3;+4	0.00000e+000	P62854	40S ribosomal protein S26
DISEASVFDAYVLPK	1652.82974	1652.83245	+2;+3	0.00000e+000	P62854	40S ribosomal protein S26
DISEASVFDAYVLPKLYVK + Acetyl (K)	2198.15106	2198.15809	+3	0.00000e+000	P62854	40S ribosomal protein S26
FGLNIDR	833.43955	833.44003	+2	0.00000e+000	O43920	NADH dehydrogenase [ubiquinone] iron-sulfur protein 5
YTPPPHHIGK	1145.59818	1145.59842	+2;+3	0.00000e+000	O43920	NADH dehydrogenase [ubiquinone] iron-sulfur protein 5
WLTIQSGEQPYK	1448.72997	1448.72948	+2	0.00000e+000	O43920	NADH dehydrogenase [ubiquinone] iron-sulfur protein 5
EWIECAHGIGYTR	1590.7249	1590.72225	+2;+3	0.00000e+000	O43920	NADH dehydrogenase [ubiquinone] iron-sulfur protein 5
AAQAGVAVGDWVLSIDGENAGSLTHIEAQNK	3120.54759	3120.54941	+3	0.00000e+000	Q9NR12	PDZ and LIM domain protein 7
AIGLPEELIQK	1209.69685	1209.69755	+2	0.00000e+000	P07148	Fatty acid-binding protein, liver
SVTELNGDIITNTMTLGDIVFK	2380.21959	2380.2246	+2;+3	0.00000e+000	P07148	Fatty acid-binding protein, liver
VSFELFADK	1054.53351	1054.53289	+2	0.00000e+000	P62937	Peptidyl-prolyl cis-trans isomerase A
FEDENFILK	1153.56552	1153.56542	+2	0.00000e+000	P62937	Peptidyl-prolyl cis-trans isomerase A
EGMNIVEAMER	1277.57437	1277.57339	+2	0.00000e+000	P62937	Peptidyl-prolyl cis-trans isomerase A
IIPGFMCQGGDFTR	1597.73814	1597.73708	+2	0.00000e+000	P62937	Peptidyl-prolyl cis-trans isomerase A
VNPTVFFDIAVDGEPLGR	1944.99455	1944.99662	+2;+3	0.00000e+000	P62937	Peptidyl-prolyl cis-trans isomerase A
TSGGAGGLGSLR	1031.53598	1031.53525	+2	0.00000e+000	P17661	Desmin
TFGGAPGFPLGSPLSSPVFPR	2087.08405	2087.08165	+2;+3	0.00000e+000	P17661	Desmin
LTEGCSFR	968.43857	968.43852	+2	0.00000e+000	Q71UM5,P42677	40S ribosomal protein S27-like,40S ribosomal protein S27
DLLHPSLEEEK	1308.65611	1308.65672	+2;+3	0.00000e+000	Q71UM5	40S ribosomal protein S27-like
LVQSPNSYFMDVK	1526.74391	1526.74199	+2	0.00000e+000	Q71UM5,P42677	40S ribosomal protein S27-like,40S ribosomal protein S27
LVQSPNSYFMDVK + Oxidation (M)	1542.73883	1542.73542	+2	0.00000e+000	Q71UM5,P42677	40S ribosomal protein S27-like,40S ribosomal protein S27
AYVVLGQFLVLK	1348.81186	1348.81008	+2	0.00000e+000	O75531	Barrier-to-autointegration factor
DFVAEPMGEKPVGSLAGIGEVLGK	2399.24065	2399.24506	+3	0.00000e+000	O75531	Barrier-to-autointegration factor
DFVAEPMGEKPVGSLAGIGEVLGK + Oxidation (M)	2415.23557	2415.23308	+3	0.00000e+000	O75531	Barrier-to-autointegration factor
VAKVTGGAASK + Acetyl (K)	1029.58185	1029.58296	+2	0.00000e+000	P42766	60S ribosomal protein L35
YKPLDLRPK	1128.6655	1128.66439	+3	1.53886e-003	P42766	60S ribosomal protein L35
VLTVINQTQK	1142.66592	1142.6644	+2	0.00000e+000	P42766	60S ribosomal protein L35
QLDDLKVELSQLR	1555.85695	1555.85708	+2;+3	0.00000e+000	P42766	60S ribosomal protein L35
VNHVTLSQPK	1121.61931	1121.62024	+2;+3	0.00000e+000	P61769	Beta-2-microglobulin
VEHSDLSFSK	1147.55095	1147.55016	+2;+3	0.00000e+000	P61769	Beta-2-microglobulin
SNFLNCYVSGFHPSDIEVDLLK	2553.22098	2553.22447	+3	0.00000e+000	P61769	Beta-2-microglobulin
PYNVLAPK	900.50688	900.50572	+2	0.00000e+000	P10606	Cytochrome c oxidase subunit 5B, mitochondrial
LVPQQLAH	904.51305	904.51319	+2	0.00000e+000	P10606	Cytochrome c oxidase subunit 5B, mitochondrial
GLDPYNVLAPK	1185.63936	1185.64029	+2	0.00000e+000	P10606	Cytochrome c oxidase subunit 5B, mitochondrial
EDPNLVPSISNK	1311.66702	1311.66519	+2	0.00000e+000	P10606	Cytochrome c oxidase subunit 5B, mitochondrial
KGLDPYNVLAPK	1313.73431	1313.73426	+2;+3	0.00000e+000	P10606	Cytochrome c oxidase subunit 5B, mitochondrial
ASGGGVPTDEEQATGLER	1772.81769	1772.81313	+2	0.00000e+000	P10606	Cytochrome c oxidase subunit 5B, mitochondrial
VAASVLNPYVK	1159.6601	1159.6595	+2	0.00000e+000	P48047	ATP synthase subunit O, mitochondrial
LVRPPVQVYGIEGR	1581.89911	1581.89545	+2;+3	0.00000e+000	P48047	ATP synthase subunit O, mitochondrial
FSPLTTNLINLLAENGR	1872.01048	1872.00659	+2;+3	0.00000e+000	P48047	ATP synthase subunit O, mitochondrial
LGEMWSEQSAK	1264.57576	1264.57329	+2	0.00000e+000	P26583	High mobility group protein B2
SEHPGLSIGDTAK	1310.64664	1310.64627	+2;+3	0.00000e+000	P26583	High mobility group protein B2
KHPDSSVNFAEFSK	1591.76306	1591.76221	+2;+3	0.00000e+000	P26583	High mobility group protein B2
FGQGAHHAAGQAGNEAGR	1734.79347	1734.79463	+3;+4	0.00000e+000	Q6UWP8	Suprabasin
FGQGVHHAAGQAGNEAGR	1762.82478	1762.82601	+2;+3	0.00000e+000	Q6UWP8	Suprabasin
AYPLADAHLTK	1198.6346	1198.63481	+2;+3	0.00000e+000	P55769	NHP2-like protein 1
LLDLVQQSCNYK	1479.73915	1479.73718	+2	0.00000e+000	P55769	NHP2-like protein 1
AADAEPLEIILHLPLLCEDK	2259.18202	2259.18869	+3	0.00000e+000	P55769	NHP2-like protein 1
FEETTADGR	1024.44615	1024.44584	+2	0.00000e+000	Q01469	Fatty acid-binding protein, epidermal
TQTVCNFTDGALVQHQEWDGK	2433.10196	2433.10288	+3	0.00000e+000	Q01469	Fatty acid-binding protein, epidermal
VSLDVNHFAPDELTVK	1782.91522	1782.91662	+2;+3	0.00000e+000	P04792	Heat shock protein beta-1
LATQSNEITIPVTFESR	1904.98434	1904.98701	+2	0.00000e+000	P04792	Heat shock protein beta-1
LVQLLVK	811.55312	811.55247	+2	0.00000e+000	P14923	Junction plakoglobin
ISEDKNPDYR	1235.5782	1235.57841	+2;+3	0.00000e+000	P14923	Junction plakoglobin
TLVTQNSGVEALIHAILR	1934.09489	1934.09996	+3	0.00000e+000	P14923	Junction plakoglobin
LNTIPLFVQLLYSSVENIQR	2346.29471	2346.29596	+3	0.00000e+000	P14923	Junction plakoglobin
AQVIYTR	849.47084	849.47189	+2	0.00000e+000	P62851	40S ribosomal protein S25
GGDAPAAGEDA	929.37265	929.37307	+2	0.00000e+000	P62851	40S ribosomal protein S25
AALQELLSK	971.56511	971.56479	+2	0.00000e+000	P62851	40S ribosomal protein S25
LNNLVLFDK	1074.60733	1074.60966	+2	0.00000e+000	P62851	40S ribosomal protein S25
LITPAVVSER	1083.6288	1083.62905	+2	0.00000e+000	P62851	40S ribosomal protein S25
DKLNNLVLFDK	1317.72923	1317.7304	+2;+3	0.00000e+000	P62851	40S ribosomal protein S25
AALRPLVKPK	1091.71787	1091.71766	+3	0.00000e+000	P62910	60S ribosomal protein L32
ELEVLLMCNK	1247.62535	1247.6228	+2	0.00000e+000	P62910	60S ribosomal protein L32
SYCAEIAHNVSSK	1464.6667	1464.66724	+2;+3	0.00000e+000	P62910	60S ribosomal protein L32
GQILMPNIGYGSNK	1490.75513	1490.75059	+2	0.00000e+000	P62910	60S ribosomal protein L32
ESLSGQAVR	945.48795	945.486	+2	0.00000e+000	P47985,P0C7P4	Cytochrome b-c1 complex subunit Rieske, mitochondrial,Putative cytochrome b-c1 complex subunit Rieske-like protein 1
RPLVASVGLNVPASVCY	1800.95564	1800.95417	+2	0.00000e+000	P47985,P0C7P4	Cytochrome b-c1 complex subunit Rieske, mitochondrial,Putative cytochrome b-c1 complex subunit Rieske-like protein 1
GVAGALRPLVQATVPATPEQPVLDLK	2639.50104	2639.50267	+3;+4	0.00000e+000	P47985,P0C7P4	Cytochrome b-c1 complex subunit Rieske, mitochondrial,Putative cytochrome b-c1 complex subunit Rieske-like protein 1
DLLHPSPEEEK	1292.62482	1292.62241	+2;+3	0.00000e+000	P42677	40S ribosomal protein S27
FPNQNQTR	1003.48354	1003.48336	+2	0.00000e+000	P14854	Cytochrome c oxidase subunit 6B1
GGDISVCEWYQR	1468.64052	1468.63981	+2	0.00000e+000	P14854	Cytochrome c oxidase subunit 6B1
NCWQNYLDFHR	1551.66773	1551.66528	+2;+3	0.00000e+000	P14854	Cytochrome c oxidase subunit 6B1
VYQSLCPTSWVTDWDEQR	2269.011	2269.01176	+2;+3	0.00000e+000	P14854	Cytochrome c oxidase subunit 6B1
MALLMAEMSR	1151.55006	1151.55159	+2	0.00000e+000	P18206	Vinculin
TNISDEESEQATEMLVHNAQNLMQSVK	3045.40189	3045.40486	+3	0.00000e+000	P18206	Vinculin
SAGLPSHSSVISQH	1405.69499	1405.69453	+2;+3	0.00000e+000	P82909	28S ribosomal protein S36, mitochondrial
VVQVVKPHTPLIR	1484.91913	1484.91711	+2;+3;+4	0.00000e+000	P82909	28S ribosomal protein S36, mitochondrial
SPDLLMYQGPPDTAEIIK	1986.99721	1986.99537	+2;+3	0.00000e+000	P82909	28S ribosomal protein S36, mitochondrial
IVEMSTSK	893.45281	893.45377	+2	0.00000e+000	P63241	Eukaryotic translation initiation factor 5A-1
VHLVGIDIFTGK	1297.73944	1297.73825	+2;+3	0.00000e+000	P63241	Eukaryotic translation initiation factor 5A-1
NDFQLIGIQDGYLSLLQDSGEVR	2579.28674	2579.29358	+3	0.00000e+000	P63241	Eukaryotic translation initiation factor 5A-1
WMEEQAQSLIDK	1476.69185	1476.69226	+2	0.00000e+000	P09234	U1 small nuclear ribonucleoprotein C
FYCDYCDTYLTHDSPSVR	2297.93579	2297.9294	+3	0.00000e+000	P09234	U1 small nuclear ribonucleoprotein C
LEDQLQGGQLEEVILQAEHELNLAR	2844.4617	2844.46729	+3	0.00000e+000	Q16718	NADH dehydrogenase [ubiquinone] 1 alpha subcomplex subunit 5
KLEDQLQGGQLEEVILQAEHELNLAR	2972.55666	2972.56539	+3;+4	0.00000e+000	Q16718	NADH dehydrogenase [ubiquinone] 1 alpha subcomplex subunit 5
IPACIAGER	985.50148	985.50116	+2	0.00000e+000	P59666,P59665	Neutrophil defensin 3,Neutrophil defensin 1
YGTCIYQGR	1116.50223	1116.50234	+2	0.00000e+000	P59666,P59665	Neutrophil defensin 3,Neutrophil defensin 1
DIPEVVVSLAWDESLAPK	1967.02515	1967.02944	+3	0.00000e+000	P59666,P59665	Neutrophil defensin 3,Neutrophil defensin 1
ADEVAAAPEQIAADIPEVVVSLAWDESLAPK	3203.62375	3203.6307	+3	0.00000e+000	P59666,P59665	Neutrophil defensin 3,Neutrophil defensin 1
AVGIWHCGSCMK	1404.61009	1404.60783	+2;+3	0.00000e+000	P61513	60S ribosomal protein L37a
TVAGGAWTYNTTSAVTVK	1825.92105	1825.91804	+2	0.00000e+000	P61513	60S ribosomal protein L37a
DDNMFQIGK	1066.47534	1066.47225	+2	0.00000e+000	P53999	Activated RNA polymerase II transcriptional coactivator p15
EQISDIDDAVR	1259.59935	1259.59893	+2	0.00000e+000	P53999	Activated RNA polymerase II transcriptional coactivator p15
GISLNPEQWSQLK	1498.77797	1498.78098	+2	0.00000e+000	P53999	Activated RNA polymerase II transcriptional coactivator p15
KGISLNPEQWSQLK	1626.87293	1626.87579	+3	0.00000e+000	P53999	Activated RNA polymerase II transcriptional coactivator p15
EYWMDPEGEMKPGR	1723.7334	1723.73553	+3	0.00000e+000	P53999	Activated RNA polymerase II transcriptional coactivator p15
VIACDGGGGALGHPK	1407.6929	1407.69225	+2;+3	0.00000e+000	O75380	NADH dehydrogenase [ubiquinone] iron-sulfur protein 6, mitochondrial
TGTCGYCGLQFR	1418.60713	1418.60373	+2	0.00000e+000	O75380	NADH dehydrogenase [ubiquinone] iron-sulfur protein 6, mitochondrial
AEAGAGSATEFQFR	1440.66335	1440.66131	+2	0.00000e+000	P46783	40S ribosomal protein S10
KAEAGAGSATEFQFR	1568.7583	1568.75657	+3	0.00000e+000	P46783	40S ribosomal protein S10
DYLHLPPEIVPATLR	1732.95119	1732.95456	+2;+3	0.00000e+000	P46783	40S ribosomal protein S10
CSQAVYAAEK	1125.51244	1125.51213	+2	0.00000e+000	P21291	Cysteine and glycine-rich protein 1
HEEAPGHRPTTNPNASK	1841.87685	1841.87866	+2;+3;+4	0.00000e+000	P21291	Cysteine and glycine-rich protein 1
GYGYGQGAGTLSTDKGESLGIK	2158.05423	2158.05273	+3	0.00000e+000	P21291	Cysteine and glycine-rich protein 1
SLGTADVHFER	1230.5993	1230.59836	+2;+3	0.00000e+000	Q86V81	THO complex subunit 4
NRPAIARGAAGGGGR + Dimethyl (R)	1407.7807	1407.78117	+3;+4	0.00000e+000	Q86V81	THO complex subunit 4
FLILPDMLK	1088.63037	1088.63236	+2	0.00000e+000	P62318	Small nuclear ribonucleoprotein Sm D3
VAQLEQVYIR	1217.6768	1217.67597	+2	0.00000e+000	P62318	Small nuclear ribonucleoprotein Sm D3
LIEAEDNMNCQMSNITVTYR	2401.07118	2401.06606	+2;+3	0.00000e+000	P62318	Small nuclear ribonucleoprotein Sm D3
VLHEAEGHIVTCETNTGEVYR + Methyl (R)	2427.14888	2427.14594	+3	0.00000e+000	P62318	Small nuclear ribonucleoprotein Sm D3
WTLLQEQKSA	1202.62952	1202.63041	+2	0.00000e+000	P08729	Keratin, type II cytoskeletal 7
LYSVSYLLK	1084.61682	1084.61785	+2	0.00000e+000	P21333	Filamin-A
DKGEYTLVVK	1150.62338	1150.62076	+2	0.00000e+000	P21333	Filamin-A
LIALLEVLSQK	1225.76454	1225.76711	+2	0.00000e+000	P21333	Filamin-A
AGNNMLLVGVHGPR	1433.75615	1433.75541	+2;+3	0.00000e+000	P21333	Filamin-A
LECVEPNCR	1175.50632	1175.50428	+2	0.00000e+000	Q969Q0	60S ribosomal protein L36a-like
QSGYGGQTKPIFR + Methyl (K)	1451.75212	1451.75106	+2;+3	0.00000e+000	Q969Q0	60S ribosomal protein L36a-like
IGDEDVGR	859.40356	859.40224	+2	0.00000e+000	P23284	Peptidyl-prolyl cis-trans isomerase B
VIFGLFGK	879.52184	879.52301	+2	0.00000e+000	P23284	Peptidyl-prolyl cis-trans isomerase B
DVIIADCGK	989.48518	989.48587	+2	0.00000e+000	P23284	Peptidyl-prolyl cis-trans isomerase B
IEVEKPFAIAK	1243.71759	1243.71684	+3	0.00000e+000	P23284	Peptidyl-prolyl cis-trans isomerase B
TVDNFVALATGEK	1363.69835	1363.69798	+2	0.00000e+000	P23284	Peptidyl-prolyl cis-trans isomerase B
RPDQQLQGEGK	1254.63165	1254.63213	+2;+3	0.00000e+000	Q8NC51	Plasminogen activator inhibitor 1 RNA-binding protein
SAAQAAAQTNSNAAGK	1459.70149	1459.70325	+2	0.00000e+000	Q8NC51	Plasminogen activator inhibitor 1 RNA-binding protein
KPANDITSQLEINFGDLGR	2087.06471	2087.07023	+3	0.00000e+000	Q8NC51	Plasminogen activator inhibitor 1 RNA-binding protein
EMGVDVHFPK	1157.55394	1157.55378	+3	0.00000e+000	Q09666	Neuroblast differentiation-associated protein AHNAK
GEGPEVDVNLPK	1252.62993	1252.62704	+2	0.00000e+000	Q09666	Neuroblast differentiation-associated protein AHNAK
GGQIGLQAPGLSVSGPQGHLESGSGK	2417.22992	2417.22719	+3	0.00000e+000	Q09666	Neuroblast differentiation-associated protein AHNAK
ILSISADIETIGEILK	1713.97638	1713.98188	+2	0.00000e+000	P61978	Heterogeneous nuclear ribonucleoprotein K
IITITGTQDQIQNAQYLLQNSVK	2588.38097	2588.38446	+3	0.00000e+000	P61978	Heterogeneous nuclear ribonucleoprotein K
SQVVAGTNYFIK	1325.69795	1325.69651	+2	0.00000e+000	P04080	Cystatin-B
VHVGDEDFVHLR	1421.70519	1421.7063	+2;+3;+4	0.00000e+000	P04080	Cystatin-B
VFQSLPHENKPLTLSNYQTNK	2457.2652	2457.26119	+3;+4	0.00000e+000	P04080	Cystatin-B
EGADNQGAGEQGRPVR	1639.76625	1639.76887	+3	0.00000e+000	P67809	Nuclease-sensitive element-binding protein 1
EDGNEEDKENQGDETQGQQPPQR	2627.09676	2627.10004	+3	0.00000e+000	P67809	Nuclease-sensitive element-binding protein 1
FDECVLDK	1024.45355	1024.45257	+2	0.00000e+000	P51970	NADH dehydrogenase [ubiquinone] 1 alpha subcomplex subunit 8
LGWVRPDLGELSK	1468.8038	1468.80466	+2;+3	0.00000e+000	P51970	NADH dehydrogenase [ubiquinone] 1 alpha subcomplex subunit 8
TDRPLPENPYHSR	1580.76953	1580.7682	+2;+3;+4	0.00000e+000	P51970	NADH dehydrogenase [ubiquinone] 1 alpha subcomplex subunit 8
PRPDPSPEIEGDLQPATHGSR	2255.09306	2255.0903	+3;+4	0.00000e+000	P51970	NADH dehydrogenase [ubiquinone] 1 alpha subcomplex subunit 8
VEFMDDTSR	1098.46518	1098.46287	+2	0.00000e+000	P62857	40S ribosomal protein S28
VEFMDDTSR + Oxidation (M)	1114.4601	1114.46009	+2	0.00000e+000	P62857	40S ribosomal protein S28
EGDVLTLLESER	1359.68816	1359.68398	+2	0.00000e+000	P62857	40S ribosomal protein S28
NFGIGQDIQPK	1215.62479	1215.62191	+2	0.00000e+000	P62424	60S ribosomal protein L7a
AGVNTVTTLVENK	1344.7249	1344.72532	+2	0.00000e+000	P62424	60S ribosomal protein L7a
AGVNTVTTLVENKK	1472.81986	1472.81823	+3	0.00000e+000	P62424	60S ribosomal protein L7a
VDPIELVVFLPALCR	1739.96442	1739.96769	+3	1.53886e-003	P62424	60S ribosomal protein L7a
LIHEQEQQSSS	1284.59459	1284.59507	+2	0.00000e+000	Q96FQ6	Protein S100-A16
AVIVLVENFYK	1293.73326	1293.73363	+2	0.00000e+000	Q96FQ6	Protein S100-A16
LIQNLDANHDGR	1364.67966	1364.67956	+2;+3	0.00000e+000	Q96FQ6	Protein S100-A16
ISFDEYWTLIGGITGPIAK	2080.08809	2080.09368	+2;+3	0.00000e+000	Q96FQ6	Protein S100-A16
PLEMIEPR	983.51097	983.50941	+2	1.53886e-003	P62249	40S ribosomal protein S16
LLEPVLLLGK	1093.71106	1093.71322	+2	0.00000e+000	P62249	40S ribosomal protein S16
GPLQSVQVFGR	1186.64587	1186.64299	+2	0.00000e+000	P62249	40S ribosomal protein S16
GGGHVAQIYAIR	1240.66765	1240.66493	+2	0.00000e+000	P62249	40S ribosomal protein S16
LDRETEELHHDR	1548.72806	1548.73051	+4	0.00000e+000	O60869	Endothelial differentiation-related factor 1
INEKPQVIADYESGR	1717.86348	1717.85965	+2;+3	0.00000e+000	O60869	Endothelial differentiation-related factor 1
YGINTTDIFQTVDLWEGK	2099.02115	2099.02193	+2	0.00000e+000	P37802	Transgelin-2
DGTVLCELINALYPEGQAPVK	2286.15657	2286.16558	+3	0.00000e+000	P37802	Transgelin-2
DASGVTFTWTPSSGK	1539.72057	1539.71934	+2	0.00000e+000	P01876	Ig alpha-1 chain C region
LLPPPSEELALNELVTLTCLAR	2448.32976	2448.33575	+3	0.00000e+000	P01876	Ig alpha-1 chain C region
SGNTFRPEVHLLPPPSEELALNELVTLTCLAR	3572.86607	3572.87828	+4	0.00000e+000	P01876	Ig alpha-1 chain C region
QFGFIVLTTSAGIMDHEEAR	2221.08376	2221.08442	+3	0.00000e+000	P62244	40S ribosomal protein S15a
ALENVLSGK	929.51817	929.51744	+2	0.00000e+000	O43678	NADH dehydrogenase [ubiquinone] 1 alpha subcomplex subunit 2
YAFGQETNVPLNNFSADQVTR	2370.12404	2370.12344	+2;+3	0.00000e+000	O43678	NADH dehydrogenase [ubiquinone] 1 alpha subcomplex subunit 2
LSPLGEEMR	1030.5117	1030.5124	+2	0.00000e+000	P02647	Apolipoprotein A-I
ATEHLSTLSEK	1214.61426	1214.61367	+3	0.00000e+000	P02647	Apolipoprotein A-I
VSFLSALEEYTK	1385.70783	1385.71045	+2	0.00000e+000	P02647	Apolipoprotein A-I
VGDAIPAVEVFEGEPGNK	1826.90505	1826.91303	+2	0.00000e+000	P30044	Peroxiredoxin-5, mitochondrial
ETDLLLDDSLVSIFGNR	1905.96837	1905.97241	+2	0.00000e+000	P30044	Peroxiredoxin-5, mitochondrial
VMVQPINLIFR	1328.76385	1328.7664	+2	0.00000e+000	P62304	Small nuclear ribonucleoprotein E
IEGCIIGFDEYMNLVLDDAEEIHSK	2909.34628	2909.34928	+3	0.00000e+000	P62304	Small nuclear ribonucleoprotein E
NIIHGSDSVK	1068.55637	1068.55628	+3	0.00000e+000	P22392	Nucleoside diphosphate kinase B
VMLGETNPADSKPGTIR	1784.90907	1784.90743	+3	0.00000e+000	P22392	Nucleoside diphosphate kinase B
ILSGVVTK	815.51166	815.50994	+2	0.00000e+000	P62280	40S ribosomal protein S11
EAIEGTYIDKK	1265.6503	1265.65262	+3	0.00000e+000	P62280	40S ribosomal protein S11
DVQIGDIVTVGECRPLSK	1985.02519	1985.02324	+3	0.00000e+000	P62280	40S ribosomal protein S11
QDGSTIHIR	1025.52541	1025.52614	+2;+3	0.00000e+000	Q7Z7F7	39S ribosomal protein L55, mitochondrial
KEYEQELSDDLHVER	1888.88025	1888.8796	+3	0.00000e+000	Q7Z7F7	39S ribosomal protein L55, mitochondrial
GNVFSSPTAAGTPNK	1446.71031	1446.7097	+2	0.00000e+000	Q05682	Caldesmon
QQEAALELEELKK	1527.81438	1527.8122	+3	0.00000e+000	Q05682	Caldesmon
QDPPSVVVTSHQAPGEK	1774.885	1774.88391	+3	0.00000e+000	P25311	Zinc-alpha-2-glycoprotein
HVEDVPAFQALGSLNDLQFFR	2402.2019	2402.20824	+3	0.00000e+000	P25311	Zinc-alpha-2-glycoprotein
LIGEVSSGSGETFSYPDFLR	2160.03752	2160.03594	+2	0.00000e+000	P55008	Allograft inflammatory factor 1
DQAVENILVSPVVVASSLGLVSLGGK	2550.42688	2550.43233	+3	0.00000e+000	P50454	Serpin H1
ASHNNTQIQVVSASNEPLAFASCGTEGFR	3091.44176	3091.43435	+3	0.00000e+000	P82912	28S ribosomal protein S11, mitochondrial
YHPGYFGK	967.4552	967.45411	+2	5.92919e-003	P46776	60S ribosomal protein L27a
TGAAPIIDVVR	1110.63971	1110.64038	+2	0.00000e+000	P46776	60S ribosomal protein L27a
LWTLVSEQTR	1231.65608	1231.65567	+2	0.00000e+000	P46776	60S ribosomal protein L27a
NQSFCPTVNLDK	1421.66092	1421.65771	+2	0.00000e+000	P46776	60S ribosomal protein L27a
NRDASTLQSQK + Deamidated (R)	1247.61057	1247.61123	+2	0.00000e+000	O00479	High mobility group nucleosome-binding domain-containing protein 4
LSAKPAPPKPEPR	1386.79829	1386.79617	+3;+4	0.00000e+000	O00479	High mobility group nucleosome-binding domain-containing protein 4
LSAKPAPPKPEPRPK + Deamidated (R); Dimethyl (K)	1640.96132	1640.96273	+3	1.53886e-003	O00479	High mobility group nucleosome-binding domain-containing protein 4
TASTNNIAQAR	1145.57887	1145.5789	+2	0.00000e+000	Q9UBI6	Guanine nucleotide-binding protein G(I)/G(S)/G(O) subunit gamma-12
SDPLLIGIPTSENPFK	1726.91414	1726.91527	+2	0.00000e+000	Q9UBI6	Guanine nucleotide-binding protein G(I)/G(S)/G(O) subunit gamma-12
ENPVVPIGCLATAAALTYGLYSFHR	2719.3792	2719.38561	+3	0.00000e+000	Q9BW72	HIG1 domain family member 2A, mitochondrial
KIEQELTAAK	1129.63425	1129.63447	+2	0.00000e+000	Q9H444	Charged multivesicular body protein 4b
EALENANTNTEVLK	1544.76817	1544.76465	+2	0.00000e+000	Q9H444	Charged multivesicular body protein 4b
GVGASGSFR	836.41408	836.41534	+2	0.00000e+000	P07305	Histone H1.0
VGENADSQIK	1059.51964	1059.5196	+2	0.00000e+000	P07305	Histone H1.0
YSDMIVAAIQAEK	1437.71733	1437.71797	+2;+3	0.00000e+000	P07305	Histone H1.0
TPVEPEVAIHR	1246.66698	1246.66701	+2;+3	0.00000e+000	P60866	40S ribosomal protein S20
LIDLHSPSEIVK	1349.75545	1349.75615	+2;+3	0.00000e+000	P60866	40S ribosomal protein S20
DVGSLDEK	861.40797	861.40892	+2	0.00000e+000	Q99584	Protein S100-A13
FNEYWR	913.40823	913.40867	+2	0.00000e+000	Q99584	Protein S100-A13
DSLSVNEFK	1037.50293	1037.5038	+2	0.00000e+000	Q99584	Protein S100-A13
ELVTQQLPHLLK	1417.82929	1417.82846	+2;+3	0.00000e+000	Q99584	Protein S100-A13
AALEAVGGTVVLE	1227.67107	1227.67091	+2	0.00000e+000	P52815	39S ribosomal protein L12, mitochondrial
NYIQGINLVQAK	1359.75102	1359.75188	+2	0.00000e+000	P52815	39S ribosomal protein L12, mitochondrial
IQDVGLVPMGGVMSGAVPAAAAQEAVEEDIPIAK	3332.6996	3332.70458	+3;+4	0.00000e+000	P52815	39S ribosomal protein L12, mitochondrial
IHGVGFK	756.42827	756.42792	+2	1.96347e-003	P62899	60S ribosomal protein L31
EMGTPDVR	903.41202	903.41145	+2	0.00000e+000	P62899	60S ribosomal protein L31
SAINEVVTR	987.5349	987.53508	+2	0.00000e+000	P62899	60S ribosomal protein L31
LYTLVTYVPVTTFK	1643.91747	1643.92152	+2;+3	0.00000e+000	P62899	60S ribosomal protein L31
LITINQQWKPIEELQNVQR	2349.28044	2349.27424	+3	0.00000e+000	Q9C002	Normal mucosa of esophagus-specific gene 1 protein
VGDQILLAIK	1068.65428	1068.65455	+2	0.00000e+000	Q6P1L8	39S ribosomal protein L14, mitochondrial
VVDNSALGNSPYHR	1527.743	1527.74182	+2;+3	0.00000e+000	Q6P1L8	39S ribosomal protein L14, mitochondrial
AIDGINQR	885.46681	885.46516	+2	7.37184e-003	P49913	Cathelicidin antimicrobial peptide
FALLGDFFR	1084.57057	1084.57386	+2	0.00000e+000	P49913	Cathelicidin antimicrobial peptide
GSFDISCDKDNKR	1540.694	1540.69496	+3	0.00000e+000	P49913	Cathelicidin antimicrobial peptide
YNYLKPR	952.51302	952.51277	+2;+3	1.53886e-003	P56385	ATP synthase subunit e, mitochondrial
ELAEDDSILK	1131.5659	1131.56642	+2	0.00000e+000	P56385	ATP synthase subunit e, mitochondrial
YSALFLGVAYGATR	1487.77725	1487.77571	+2	0.00000e+000	P56385	ATP synthase subunit e, mitochondrial
LYLADPMK + Oxidation (M)	965.48918	965.48925	+2	0.00000e+000	P49458	Signal recognition particle 9 kDa protein
VTDDLVCLVYK	1323.67445	1323.6727	+2	0.00000e+000	P49458	Signal recognition particle 9 kDa protein
ITVTSEVPFSK	1206.64961	1206.64701	+2	0.00000e+000	P35268	60S ribosomal protein L22
AGNLGGGVVTIER	1241.67281	1241.67227	+2	0.00000e+000	P35268	60S ribosomal protein L22
AIAANEADAVTLDAGLVYDAYLAPNNLKPVVAEFYGSK	3953.0098	3953.0117	+4	0.00000e+000	P02787	Serotransferrin
QQSELQSQVR	1201.6051	1201.60603	+2	0.00000e+000	Q14847	LIM and SH3 domain protein 1
GFSVVADTPELQR	1417.72015	1417.71902	+2	0.00000e+000	Q14847	LIM and SH3 domain protein 1
PAPVAQPPAAAPPSAVGSSAAAPR	2137.12798	2137.1242	+3	0.00000e+000	Q9Y6H1	Coiled-coil-helix-coiled-coil-helix domain-containing protein 2, mitochondrial
YQLLQLVEPFGVISNHLILNK	2437.37329	2437.37877	+3	0.00000e+000	P43243	Matrin-3
IHSDCAANQQVTYR	1661.758	1661.75711	+3	0.00000e+000	Q02413	Desmoglein-1
VGDFVATDLDTGRPSTTVR	2006.00693	2006.00515	+2;+3	0.00000e+000	Q02413	Desmoglein-1
VVKPLDYEAMQSLQLSIGVR	2245.21402	2245.22113	+3	0.00000e+000	Q02413	Desmoglein-1
FISLGEACK	1023.50591	1023.50564	+2	0.00000e+000	P01024	Complement C3
VFLDCCNYITELR	1701.78546	1701.78622	+2	0.00000e+000	P01024	Complement C3
SLLAYDLGLTTK	1293.718	1293.7165	+2	0.00000e+000	P41218	Myeloid cell nuclear differentiation antigen
GFELMDDYHFTSIK	1701.77086	1701.77183	+3	0.00000e+000	P41218	Myeloid cell nuclear differentiation antigen
FQDNFEFVQWFK	1633.75655	1633.75925	+2	0.00000e+000	Q15691	Microtubule-associated protein RP/EB family member 1
QGQETAVAPSLVAPALNKPK	2018.11601	2018.11312	+3	0.00000e+000	Q15691	Microtubule-associated protein RP/EB family member 1
TITFEQFQEALEELAK	1895.95163	1895.95669	+2;+3	0.00000e+000	O94811	Tubulin polymerization-promoting protein
ASITPGTILIILTGR	1524.92392	1524.92602	+2;+3	0.00000e+000	Q02878	60S ribosomal protein L6
CLYALEEGIVR	1321.67	1321.67077	+2	0.00000e+000	Q9P0M9	39S ribosomal protein L27, mitochondrial
TFVHVVPAKPEGTFK	1655.90355	1655.90273	+2;+3;+4	0.00000e+000	Q9P0M9	39S ribosomal protein L27, mitochondrial
IEANEALVK	985.54437	985.5448	+2	0.00000e+000	P30049	ATP synthase subunit delta, mitochondrial
AQAELVGTADEATR	1430.70012	1430.69924	+2	0.00000e+000	P30049	ATP synthase subunit delta, mitochondrial
GLFIIDPNGVIK	1284.74417	1284.74753	+2	0.00000e+000	P30048	Thioredoxin-dependent peroxide reductase, mitochondrial
DYGVLLEGSGLALR	1461.78273	1461.78413	+2	0.00000e+000	P30048	Thioredoxin-dependent peroxide reductase, mitochondrial
FQQAIDSR	963.47739	963.47881	+2	0.00000e+000	P31944	Caspase-14
GSCFIQTLVDVFTK	1613.81236	1613.81634	+2	0.00000e+000	P31944	Caspase-14
FLKGEDGEMVKLENLFEALNNK + Trimethyl (K); Dimethyl (K)	2607.36177	2607.35656	+4	0.00000e+000	P31944	Caspase-14
IGGIFAFK	851.49052	851.4914	+2	0.00000e+000	P22307	Non-specific lipid-transfer protein
MNPQSAFFQGK	1253.58629	1253.5851	+2	0.00000e+000	P22307	Non-specific lipid-transfer protein
LQNLQLQPGNAK	1322.73062	1322.72968	+2	0.00000e+000	P22307	Non-specific lipid-transfer protein
LMSNLDSNR	1048.49712	1048.49474	+2	0.00000e+000	P26447	Protein S100-A4
LMSNLDSNR + Oxidation (M)	1064.49204	1064.49111	+2	0.00000e+000	P26447	Protein S100-A4
ALDVMVSTFHK	1246.638	1246.63734	+2;+3	0.00000e+000	P26447	Protein S100-A4
GNLVSIHNFNINYR	1659.84811	1659.85026	+2;+3	0.00000e+000	P13727	Bone marrow proteoglycan
VEWIAAVTIAAGTAAIGYLAYK	2251.22522	2251.23186	+3	0.00000e+000	Q9NZ45	CDGSH iron-sulfur domain-containing protein 1
PASGPIRPIVR	1161.69821	1161.69823	+3	1.53886e-003	P26373	60S ribosomal protein L13
VATWFNQPAR	1188.60399	1188.60298	+2	0.00000e+000	P26373	60S ribosomal protein L13
STESLQANVQR	1231.61566	1231.61597	+2	0.00000e+000	P26373	60S ribosomal protein L13
LYPAAVDTIVAIMAEGK	1760.93823	1760.94335	+2;+3	0.00000e+000	Q9ULC4	Malignant T-cell-amplified sequence 1
TVGVEPAADGK	1042.5295	1042.52932	+2	0.00000e+000	P46779	60S ribosomal protein L28
QTYSTEPNNLK	1293.62007	1293.61862	+2	0.00000e+000	P46779	60S ribosomal protein L28
ENNAVYAFLGLTAPPGSK	1847.94174	1847.94292	+2;+3	0.00000e+000	O75368	SH3 domain-binding glutamic acid-rich-like protein
PITEMLPGILSQLGADSLTSLR	2311.24571	2311.25146	+3	0.00000e+000	Q96K17	Transcription factor BTF3 homolog 4
EEAPSLRPAPPPISGGGYR	1949.9959	1949.99516	+3	0.00000e+000	P02675	Fibrinogen beta chain
ALDYLAIGIHELAAISER	1954.05232	1954.05898	+3	0.00000e+000	P42357	Histidine ammonia-lyase
ALEAVFGK	833.46469	833.46369	+2	0.00000e+000	P38159	RNA-binding motif protein, X chromosome
IVEVLLMK	943.57761	943.57495	+2	0.00000e+000	P38159	RNA-binding motif protein, X chromosome
GFAFVTFESPADAK	1485.71401	1485.71741	+2	0.00000e+000	P38159	RNA-binding motif protein, X chromosome
IVGGQEAPR	925.49812	925.49816	+2	0.00000e+000	P20231,Q15661	Tryptase beta-2,Tryptase alpha/beta-1
EQHLYYQDQLLPVSR	1887.94789	1887.94577	+3	0.00000e+000	P20231,Q15661	Tryptase beta-2,Tryptase alpha/beta-1
SKEEAFDAICQLVAGK	1764.87161	1764.87333	+3	0.00000e+000	Q9BW30	Tubulin polymerization-promoting protein family member 3
STTTGHLIYK	1119.59242	1119.59158	+2;+3	0.00000e+000	Q5VTE0,P68104	Putative elongation factor 1-alpha-like 3,Elongation factor 1-alpha 1
YYVTIIDAPGHR	1403.71974	1403.71982	+2;+3	0.00000e+000	Q5VTE0,P68104	Putative elongation factor 1-alpha-like 3,Elongation factor 1-alpha 1
YSQLVVETIR	1206.66083	1206.66094	+2	0.00000e+000	Q92522	Histone H1x
ALVQNDTLLQVK	1340.76636	1340.76621	+2	0.00000e+000	Q92522	Histone H1x
NICQFLVEIGLAK	1503.81192	1503.81496	+2	0.00000e+000	P41567	Eukaryotic translation initiation factor 1
GDDLLPAGTEDYIHIR	1783.87407	1783.8739	+3	0.00000e+000	P41567	Eukaryotic translation initiation factor 1
MLITILGTVKPNANR	1639.94432	1639.94834	+3	0.00000e+000	P17931	Galectin-3
TVQDLTSVVQTLLQQMQDK	2174.12531	2174.13105	+3	0.00000e+000	O75506	Heat shock factor-binding protein 1
DGVADVSIEDSVISLSGDHCIIGR	2513.2068	2513.19942	+3	0.00000e+000	P00441	Superoxide dismutase [Cu-Zn]
DAINAETVLVLVNAVYFK	1978.07752	1978.08287	+2;+3	0.00000e+000	Q96P63	Serpin B12
VFQFLNAK	965.53345	965.53333	+2	1.53886e-003	P83731	60S ribosomal protein L24
AITGASLADIMAK	1260.67474	1260.67583	+2	0.00000e+000	P83731	60S ribosomal protein L24
VLEQLTGQTPVFSK	1545.84027	1545.83662	+2	0.00000e+000	P62913	60S ribosomal protein L11
ESNTVFSFLGLKPR	1593.85149	1593.85295	+3	0.00000e+000	Q9UJC5	SH3 domain-binding glutamic acid-rich-like protein 2
GPDFFTR	838.39737	838.39624	+2	0.00000e+000	P20160	Azurocidin
HFCGGALIHAR	1237.61385	1237.61154	+3	0.00000e+000	P20160	Azurocidin
FYTIEILK	1025.57971	1025.58085	+2	0.00000e+000	P12273	Prolactin-inducible protein
FYTIEILKVE	1253.69072	1253.69308	+2	1.53886e-003	P12273	Prolactin-inducible protein
TVQIAAVVDVIR	1282.76089	1282.75758	+2	0.00000e+000	P12273	Prolactin-inducible protein
QEILAALEK	1013.57567	1013.57532	+2	0.00000e+000	P07602	Proactivator polypeptide
EIVDSYLPVILDIIK	1728.99132	1728.9957	+2;+3	0.00000e+000	P07602	Proactivator polypeptide
GLDVDSLVIEHIQVNK	1777.95741	1777.9581	+3	0.00000e+000	P18621	60S ribosomal protein L17
SPASDTYIVFGEAK	1483.71947	1483.71523	+2	0.00000e+000	Q13765	Nascent polypeptide-associated complex subunit alpha
LVAIVDVIDQNR	1353.76161	1353.76226	+2	0.00000e+000	P50914	60S ribosomal protein L14
TTTAAAVASTGPSSR	1376.68958	1376.69055	+2	0.00000e+000	P27816	Microtubule-associated protein 4
IEPLSPELVAAASAVADSLPFDK	2339.22601	2339.2352	+3	0.00000e+000	Q92665	28S ribosomal protein S31, mitochondrial
LMEDLDR + Oxidation (M)	906.41167	906.41094	+2	0.00000e+000	P06703	Protein S100-A6
LQDAEIAR	914.48212	914.48203	+2	0.00000e+000	P06703	Protein S100-A6
GTDVNVFNTILTTR	1549.81004	1549.81534	+2	0.00000e+000	P04083	Annexin A1
VTATDLDEPDTLHTR	1682.81116	1682.80777	+3	0.00000e+000	Q08554	Desmocollin-1
VKEEIIEAFVQELR	1701.9301	1701.93358	+3	0.00000e+000	P50552	Vasodilator-stimulated phosphoprotein
APPPVAYNPIHSPSYPLAALK	2202.18369	2202.18299	+3	0.00000e+000	Q9UMS6	Synaptopodin-2
VLGLVLLR	881.60622	881.6069	+2	0.00000e+000	P14678,P63162	Small nuclear ribonucleoprotein-associated proteins B and B',Small nuclear ribonucleoprotein-associated protein N
MLQHIDYR + Oxidation (M)	1090.52295	1090.52016	+3	0.00000e+000	P14678,P63162	Small nuclear ribonucleoprotein-associated proteins B and B',Small nuclear ribonucleoprotein-associated protein N
YAELLAIIEELGK	1460.81259	1460.81659	+2;+3	0.00000e+000	O14519	Cyclin-dependent kinase 2-associated protein 1
STNPGISIGDVAK	1257.65648	1257.65564	+2	0.00000e+000	O15347	High mobility group protein B3
IQLVEEELDR	1242.64555	1242.6432	+2	0.00000e+000	P09493,P07951	Tropomyosin alpha-1 chain,Tropomyosin beta chain
LAPDYDALDVANK	1403.69324	1403.69161	+2	0.00000e+000	P62750	60S ribosomal protein L23a
NLDDLTLLK	1043.58626	1043.58596	+2	0.00000e+000	Q4VC31	Coiled-coil domain-containing protein 58
NCIAQTSAVVK	1189.6125	1189.61136	+2	0.00000e+000	Q4VC31	Coiled-coil domain-containing protein 58
IMLLNHPDK	1079.57973	1079.57758	+2;+3	1.55173e-003	Q96DA6	Mitochondrial import inner membrane translocase subunit TIM14
EAALILGVSPTANK	1382.7769	1382.77628	+2	0.00000e+000	Q96DA6	Mitochondrial import inner membrane translocase subunit TIM14
NFGSYVTHETK	1281.59897	1281.59852	+2;+3	0.00000e+000	Q96FJ2,P63167	Dynein light chain 2, cytoplasmic,Dynein light chain 1, cytoplasmic
ERPPNPIEFLASYLLK	1886.03014	1886.03618	+3	0.00000e+000	Q9C005	Protein dpy-30 homolog
TFAEAQNVCSR	1281.57718	1281.57543	+2	0.00000e+000	Q9Y2Y8	Proteoglycan 3
ALMLQGVDLLADAVAVTMGPK	2112.13228	2112.13427	+3	0.00000e+000	P10809	60 kDa heat shock protein, mitochondrial
GRPAVCQPQGR	1224.61458	1224.61594	+2	0.00000e+000	Q5T749	Keratinocyte proline-rich protein
SQSCGPQPSWGASCPELRPHVEPR	2718.23911	2718.23597	+4	0.00000e+000	Q5T749	Keratinocyte proline-rich protein
TAFQEALDAAGDK	1335.63065	1335.63017	+2	0.00000e+000	P10599	Thioredoxin
VYSTSVTGSR	1055.52475	1055.52429	+2	0.00000e+000	Q9H299	SH3 domain-binding glutamic acid-rich-like protein 3
AQQATPGGAAPTIFSR	1571.8056	1571.80253	+2	0.00000e+000	Q9BX68	Histidine triad nucleotide-binding protein 2, mitochondrial
ENDIKPLTSFR	1318.6881	1318.68764	+3	0.00000e+000	Q14739	Lamin-B receptor
AYGELPEHAK	1113.54544	1113.54448	+2	1.53886e-003	P47813,O14602	Eukaryotic translation initiation factor 1A, X-chromosomal,Eukaryotic translation initiation factor 1A, Y-chromosomal
EDGQEYAQVIK	1278.60918	1278.60632	+2	0.00000e+000	P47813,O14602	Eukaryotic translation initiation factor 1A, X-chromosomal,Eukaryotic translation initiation factor 1A, Y-chromosomal
ALVSTLVPLGLVLAVGAVAVGVAR	2244.39334	2244.39604	+3	0.00000e+000	P01833	Polymeric immunoglobulin receptor
DSPSVWAAVPGK	1212.61389	1212.61327	+2	0.00000e+000	P07737	Profilin-1
TFVNITPAEVGVLVGK	1642.92943	1642.93172	+2	0.00000e+000	P07737	Profilin-1
AIIIFVPVPQLK	1336.84824	1336.84627	+2	0.00000e+000	P62081	40S ribosomal protein S7
TLTAVHDAILEDLVFPSEIVGK	2366.27333	2366.27859	+3	0.00000e+000	P62081	40S ribosomal protein S7
AAEDDEDDDVDTKK	1564.63765	1564.63781	+2;+3	0.00000e+000	P06454	Prothymosin alpha
AGIFQSVK	848.4756	848.47637	+2	0.00000e+000	P09669	Cytochrome c oxidase subunit 6C
APEVLPKPR	1005.59709	1005.59704	+2;+3	0.00000e+000	P09669	Cytochrome c oxidase subunit 6C
LVTLPVSFAQLK	1314.79112	1314.79261	+2	0.00000e+000	Q96AG4	Leucine-rich repeat-containing protein 59
DLTTAGAVTQCYR	1454.68239	1454.67796	+2	0.00000e+000	Q02543	60S ribosomal protein L18a
APKPDGPGGGPGGSHMGGN + Oxidation (M)	1661.72165	1661.72335	+3	0.00000e+000	P35637	RNA-binding protein FUS
GPLATGGIK	812.4756	812.47485	+2	0.00000e+000	Q9Y2S6	Translation machinery-associated protein 7
AQIIELLCIVEALK	1611.92693	1611.93249	+2	0.00000e+000	Q9Y5K6	CD2-associated protein
GKQAEVANQETK + Acetyl (K)	1343.66808	1343.66451	+2	0.00000e+000	P05114	Non-histone chromosomal protein HMG-14
IATTTASAATAAAIGATPR	1714.92134	1714.92289	+3	0.00000e+000	Q14980	Nuclear mitotic apparatus protein 1
LQELDAASK	973.508	973.50742	+2	0.00000e+000	P09497	Clathrin light chain B
VAVLENQNK	1013.55054	1013.54942	+2	0.00000e+000	P16220,P18846	Cyclic AMP-responsive element-binding protein 1,Cyclic AMP-dependent transcription factor ATF-1
ITHNPFGPGQFFDLSIR	1944.98465	1944.98882	+3	0.00000e+000	P56470	Galectin-4
PIPQWIR	908.52321	908.52357	+2	1.53886e-003	Q59GN2,P62891	Putative 60S ribosomal protein L39-like 5,60S ribosomal protein L39
QNRPIPQWIR	1306.72582	1306.72381	+2;+3	0.00000e+000	Q59GN2,P62891	Putative 60S ribosomal protein L39-like 5,60S ribosomal protein L39
IPDEIIDMVK	1171.61585	1171.61708	+2	0.00000e+000	Q9Y4Z0	U6 snRNA-associated Sm-like protein LSm4
LSTPAGVQVILR	1252.75032	1252.75092	+2	0.00000e+000	Q9BQ48	39S ribosomal protein L34, mitochondrial
FGYHIIMVEGR	1320.66487	1320.66551	+3	0.00000e+000	Q9Y237	Peptidyl-prolyl cis-trans isomerase NIMA-interacting 4
AEACFVNCVER	1353.58055	1353.57652	+2	0.00000e+000	O60220	Mitochondrial import inner membrane translocase subunit Tim8 A
QAGLSYIR	906.49229	906.48973	+2	0.00000e+000	Q5VTU8,P56381	ATP synthase subunit epsilon-like protein, mitochondrial,ATP synthase subunit epsilon, mitochondrial
LSYNTASNK	996.4876	996.48656	+2	0.00000e+000	P49207	60S ribosomal protein L34
ATAEQISSQTGNK	1333.64735	1333.64855	+2	0.00000e+000	Q16698	2,4-dienoyl-CoA reductase, mitochondrial
AQAAAPASVPAQAPK	1376.74118	1376.74116	+2	0.00000e+000	P47914	60S ribosomal protein L29
LLGGLAVR	797.51231	797.51318	+2	0.00000e+000	P23396	40S ribosomal protein S3
SPELQAEAK	971.49234	971.49281	+2	0.00000e+000	P02652	Apolipoprotein A-II
GTHFNFAIVFTDVK	1594.81441	1594.81734	+3	0.00000e+000	O00422	Histone deacetylase complex subunit SAP18
FLQEHGSDSFLAEHK	1743.82164	1743.82033	+3	0.00000e+000	Q00688	Peptidyl-prolyl cis-trans isomerase FKBP3
GTAYVVYEDIFDAK	1589.76134	1589.76122	+2;+3	0.00000e+000	Q9Y3B4	Pre-mRNA branch site protein p14
STAAMSTYTGIFTDQVLSVLK	2232.1348	2232.14342	+3	0.00000e+000	P02655	Apolipoprotein C-II
ELETAVR	816.43411	816.43523	+2	0.00000e+000	Q13561	Dynactin subunit 2
TIEALMDR	947.47459	947.47238	+2	1.53886e-003	P82932	28S ribosomal protein S6, mitochondrial
LIEVDDER	987.48727	987.48703	+2	0.00000e+000	P62753	40S ribosomal protein S6
LYSVHRPVK	1097.63455	1097.63581	+2;+3	0.00000e+000	Q13361	Microfibrillar-associated protein 5
VPPPKPATPDFR	1320.71903	1320.71804	+3	0.00000e+000	Q15746	Myosin light chain kinase, smooth muscle
VYNVTQHAVGIVVNK	1639.9046	1639.90251	+2;+3	0.00000e+000	P46778	60S ribosomal protein L21
DLATALEQLLQAYPR	1700.9097	1700.9091	+3	0.00000e+000	P55957	BH3-interacting domain death agonist
TFGVSPLR	875.48651	875.48616	+2	0.00000e+000	Q5T750	Skin-specific protein 32
LGQYASPTAK	1034.53964	1034.54059	+2	0.00000e+000	P0C0L4,P0C0L5	Complement C4-A,Complement C4-B
VFQASPEDHEK	1285.59387	1285.59412	+2;+3	0.00000e+000	Q8TCC3	39S ribosomal protein L30, mitochondrial
LTELSMQDEELMK	1565.73166	1565.72945	+2	0.00000e+000	P62072	Mitochondrial import inner membrane translocase subunit Tim10
AAGVNVEPFWPGLFAK	1701.88788	1701.8908	+2	0.00000e+000	P05386	60S acidic ribosomal protein P1
LEAGLNR	771.42387	771.42436	+2	0.00000e+000	P63218	Guanine nucleotide-binding protein G(I)/G(S)/G(O) subunit gamma-5
VTPQSLFILFGVYGDVQR	2038.08879	2038.09478	+3	0.00000e+000	P26599	Polypyrimidine tract-binding protein 1
IMMEFER	954.43028	954.43112	+2	0.00000e+000	O43633	Charged multivesicular body protein 2a
VSSFLPWIR	1103.61276	1103.61444	+2	0.00000e+000	P08311	Cathepsin G
GTNYLADVFEK	1255.60846	1255.60835	+2	0.00000e+000	P31151	Protein S100-A7
HTQTSSGGQAASSHEQARSSAGER + Deamidated (R)	2427.0759	2427.07584	+4	0.00000e+000	P20930	Filaggrin
HTQNSSSGQAASSHEQARSSAGER + Deamidated (R)	2470.0817	2470.08415	+4	4.45688e-003	P20930	Filaggrin
VGPVSLPR	823.49159	823.49167	+2	0.00000e+000	Q12802	A-kinase anchor protein 13
MQGLMFR	881.42516	881.42337	+2	0.00000e+000	Q96C01	Protein FAM136A
EGQVEVLK	900.49164	900.49025	+2	1.53886e-003	Q6NZI2	Polymerase I and transcript release factor
FVNVVPTFGK	1106.61246	1106.61242	+2	0.00000e+000	P62861	40S ribosomal protein S30
CAYVYK	802.36835	802.36932	+2	0.00000e+000	P18077	60S ribosomal protein L35a
DETEFYLGK	1100.50259	1100.50202	+2	0.00000e+000	P18077	60S ribosomal protein L35a
TNRPPLSLSR	1139.64108	1139.64037	+3	0.00000e+000	Q07020	60S ribosomal protein L18
LDPGLIMEQVK	1241.66894	1241.6692	+2	0.00000e+000	Q9Y5L4	Mitochondrial import inner membrane translocase subunit Tim13
EIQGFLDCAAR	1278.60266	1278.60012	+2	0.00000e+000	Q96BP2	Coiled-coil-helix-coiled-coil-helix domain-containing protein 1
VVLGAHNLSR	1064.60907	1064.60749	+3	0.00000e+000	P08246	Neutrophil elastase
GFGRGGAESHTFK + Methyl (R)	1363.66332	1363.66422	+2;+3	0.00000e+000	P50238	Cysteine-rich protein 1
VLMTQQPR	971.52223	971.5208	+2	0.00000e+000	Q9NPE3	H/ACA ribonucleoprotein complex subunit 3
LAQYEPPQEEK	1330.64046	1330.64105	+2	0.00000e+000	Q99417	C-Myc-binding protein
SEFVVPDLELPSWLTTGNYR	2322.15321	2322.15679	+3	4.45688e-003	P17900	Ganglioside GM2 activator
DVYVVTDQIPVFVTMFQK	2128.09151	2128.09732	+2;+3	0.00000e+000	Q14956	Transmembrane glycoprotein NMB
LLGLAGFFPLHPM	1411.76862	1411.77267	+2	0.00000e+000	Q9Y3D3	28S ribosomal protein S16, mitochondrial
VVPSDLYPLVLGFLR	1686.97089	1686.97444	+2;+3	0.00000e+000	Q14978	Nucleolar and coiled-body phosphoprotein 1
IIYLNQLLQEDSLNVADLTSLR	2530.36423	2530.352	+3	1.53886e-003	Q9UL46	Proteasome activator complex subunit 2
QITVNDLPVGR	1210.66699	1210.66564	+2	0.00000e+000	Q06830,P32119	Peroxiredoxin-1,Peroxiredoxin-2
QTTQDAPEEVR	1272.5946	1272.59374	+2	1.53886e-003	Q9P013	Spliceosome-associated protein CWC15 homolog
EAPFVPVGIAGFAAIVAYGLYK	2252.22452	2252.22748	+2	0.00000e+000	Q9Y241	HIG1 domain family member 1A, mitochondrial
MDWLVPATCEPIQSVFFFSGDK	2573.1971	2573.2082	+3	1.53886e-003	P04004	Vitronectin
ATQRPPYCDGTHR	1557.71066	1557.71288	+3;+4	0.00000e+000	P0C7P0	CDGSH iron-sulfur domain-containing protein 3, mitochondrial
CLAENAGDVAFVK	1392.67075	1392.67397	+2	1.53886e-003	P02788	Lactotransferrin
GGFGGGSFR	840.38788	840.38968	+2	1.55173e-003	P13645	Keratin, type I cytoskeletal 10
EEQLQQIR	1042.54069	1042.53877	+2	5.96914e-003	P13645	Keratin, type I cytoskeletal 10
TEELAYLKK	1093.60188	1093.60184	+3	0.00000e+000	P13645	Keratin, type I cytoskeletal 10
HGNSHQGEPR	1117.50131	1117.50263	+2;+3	0.00000e+000	P13645	Keratin, type I cytoskeletal 10
SLTEELAYLK	1165.62302	1165.6244	+2	0.00000e+000	P13645	Keratin, type I cytoskeletal 10
SSSSGSVGESSSK	1184.51569	1184.51601	+2	0.00000e+000	P13645	Keratin, type I cytoskeletal 10
IRLENEIQTY	1277.66153	1277.65989	+2	0.00000e+000	P13645	Keratin, type I cytoskeletal 10
NVSTGDVNVEMN + Oxidation (M)	1293.55071	1293.54821	+2	5.96914e-003	P13645	Keratin, type I cytoskeletal 10
GGGFGGDGGLLSGNEK	1420.6583	1420.65537	+2	0.00000e+000	P13645	Keratin, type I cytoskeletal 10
ADLEMQIESLTEELAY	1853.86041	1853.86454	+2	5.96914e-003	P13645	Keratin, type I cytoskeletal 10
TIDDLKNQILNLTTDNANILL	2354.26927	2354.27524	+3	0.00000e+000	P13645	Keratin, type I cytoskeletal 10
NVSTGDVNVEMNAAPGVDLTQLLNNM	2715.28438	2715.28844	+3	0.00000e+000	P13645	Keratin, type I cytoskeletal 10
VSTGDVNVEMNAAPGVDLTQLLNNMR	2757.34256	2757.34466	+3	0.00000e+000	P13645	Keratin, type I cytoskeletal 10
GGSGGSYGR	796.34639	796.3466	+2	1.55173e-003	P35527	Keratin, type I cytoskeletal 9
LDIDNTR	845.42429	845.42441	+2	8.83313e-003	P35527	Keratin, type I cytoskeletal 9
FSSSGGGGGGGR	981.42645	981.42777	+2	0.00000e+000	P35527	Keratin, type I cytoskeletal 9
KDIENQYETQ	1266.57278	1266.57245	+2	4.59004e-003	P35527	Keratin, type I cytoskeletal 9
NSGDVNVEINVAPGK	1511.75798	1511.75675	+2	0.00000e+000	P35527	Keratin, type I cytoskeletal 9
GGGEEASGSGGGYGGGSGK	1526.62337	1526.6229	+2	0.00000e+000	P35527	Keratin, type I cytoskeletal 9
GGFGGGAGGGDGGILTANEK	1690.79111	1690.79089	+2	0.00000e+000	P35527	Keratin, type I cytoskeletal 9
GGSGGSHGGGSGFGGESGGSY	1713.66158	1713.65301	+2	0.00000e+000	P35527	Keratin, type I cytoskeletal 9
SDLEMQYETLQEELMALK + Oxidation (M)	2186.01224	2186.01542	+2;+3	0.00000e+000	P35527	Keratin, type I cytoskeletal 9
YNTIDDLKDQIVDLTVGNNK	2277.14885	2277.15251	+3	0.00000e+000	P35527	Keratin, type I cytoskeletal 9
YSPYYNTIDDLKDQIVDLTVGNNK	2787.36029	2787.36441	+3	0.00000e+000	P35527	Keratin, type I cytoskeletal 9
KYEDEINK	1037.5029	1037.50337	+2	8.83313e-003	P04264,P35908,P13647,P02538,P04259,P48668,P05787,Q7Z794,P12035,Q5XKE5	Keratin, type II cytoskeletal 1,Keratin, type II cytoskeletal 2 epidermal,Keratin, type II cytoskeletal 5,Keratin, type II cytoskeletal 6A,Keratin, type II cytoskeletal 6B,Keratin, type II cytoskeletal 6C,Keratin, type II cytoskeletal 8,Keratin, type II cytoskeletal 1b,Keratin, type II cytoskeletal 3,Keratin, type II cytoskeletal 79
LRSEIDNVK	1072.58765	1072.58764	+3	6.23030e-003	P04264	Keratin, type II cytoskeletal 1
GSGGGSSGGSIGGR	1091.49559	1091.49644	+2	0.00000e+000	P04264	Keratin, type II cytoskeletal 1
FESFINNLR	1138.57709	1138.57938	+2	0.00000e+000	P04264	Keratin, type II cytoskeletal 1
NNQFASFIDK	1182.56693	1182.56712	+2	0.00000e+000	P04264,Q8N1N4	Keratin, type II cytoskeletal 1,Keratin, type II cytoskeletal 78
LLQPLNVEIDPEIQK	1747.97197	1747.97149	+2	0.00000e+000	P04264	Keratin, type II cytoskeletal 1
NLEPYFESFINNLR	1754.86275	1754.86938	+2	0.00000e+000	P04264	Keratin, type II cytoskeletal 1
GSGGGSSGGSIGGRGSSSGGVK + Methyl (R)	1764.83511	1764.83447	+2;+3	0.00000e+000	P04264	Keratin, type II cytoskeletal 1
LDNLQQEIDFLTALYQ	1922.96254	1922.97073	+3	8.83313e-003	P04264	Keratin, type II cytoskeletal 1
VLSPADKTNVK	1170.66083	1170.65957	+2;+3	0.00000e+000	P69905	Hemoglobin subunit alpha
LPAEFTPAVHASLDK	1594.8355	1594.8349	+2;+3	0.00000e+000	P69905	Hemoglobin subunit alpha
TYFPHFDLSHGSAQ	1605.72122	1605.71883	+2;+3	0.00000e+000	P69905	Hemoglobin subunit alpha
TYFPHFDLSHGSAQVKG	1889.90607	1889.90439	+3	0.00000e+000	P69905	Hemoglobin subunit alpha
KVADALTNAVAHVDDMPNAL	2064.03098	2064.03223	+3	0.00000e+000	P69905	Hemoglobin subunit alpha
VADALTNAVAHVDDMPNALSAL	2207.08922	2207.09147	+2;+3	0.00000e+000	P69905	Hemoglobin subunit alpha
ALTNAVAHVDDMPNALSALSDLHAHK	2710.34967	2710.35083	+4	0.00000e+000	P69905	Hemoglobin subunit alpha
KLLEGEECR	1132.55463	1132.552	+2	3.08369e-003	P35908,P13647,P02538,P04259,P48668,O95678,Q86Y46	Keratin, type II cytoskeletal 2 epidermal,Keratin, type II cytoskeletal 5,Keratin, type II cytoskeletal 6A,Keratin, type II cytoskeletal 6B,Keratin, type II cytoskeletal 6C,Keratin, type II cytoskeletal 75,Keratin, type II cytoskeletal 73
VTSSTISSNVASK	1279.66196	1279.66218	+2	0.00000e+000	P35908	Keratin, type II cytoskeletal 2 epidermal
GGGSGFSGGGFGGGGFGGGR	1587.68155	1587.68006	+2	0.00000e+000	P35908	Keratin, type II cytoskeletal 2 epidermal
FLEQQNQVLQTKWELLQQMNVGTR + Dimethyl (K); Oxidation (M)	2974.53346	2974.52032	+3	3.08369e-003	P35908	Keratin, type II cytoskeletal 2 epidermal
PAKSAPAPK + Acetyl (K)	907.51268	907.51385	+2	0.00000e+000	Q93079,O60814,P57053,P62807,P23527,P06899,Q16778	Histone H2B type 1-H,Histone H2B type 1-K,Histone H2B type F-S,Histone H2B type 1-C/E/F/G/I,Histone H2B type 1-O,Histone H2B type 1-J,Histone H2B type 2-E
SYSVYVYK	1007.49638	1007.49613	+2	1.55173e-003	Q93079,O60814,P57053,P62807,P58876,Q99880	Histone H2B type 1-H,Histone H2B type 1-K,Histone H2B type F-S,Histone H2B type 1-C/E/F/G/I,Histone H2B type 1-D,Histone H2B type 1-L
QVHPDTGISSKAMG	1426.68747	1426.68784	+2;+3	0.00000e+000	Q93079,O60814,P57053,P62807,P58876,Q99880,P23527,P06899,Q16778	Histone H2B type 1-H,Histone H2B type 1-K,Histone H2B type F-S,Histone H2B type 1-C/E/F/G/I,Histone H2B type 1-D,Histone H2B type 1-L,Histone H2B type 1-O,Histone H2B type 1-J,Histone H2B type 2-E
STGGKAPR + Acetyl (K)	814.4297	814.43228	+2	0.00000e+000	P68431,P84243,Q71DI3	Histone H3.1,Histone H3.3,Histone H3.2
KSTGGKAPR + Acetyl (K)	942.52466	942.52583	+2	0.00000e+000	P68431,P84243,Q71DI3	Histone H3.1,Histone H3.3,Histone H3.2
KSTGGKAPR + Methyl (K); Acetyl (K)	956.54031	956.54115	+2;+3	0.00000e+000	P68431,P84243,Q71DI3	Histone H3.1,Histone H3.3,Histone H3.2
KSTGGKAPR + Trimethyl (K); Acetyl (K)	984.57161	984.57306	+2	0.00000e+000	P68431,P84243,Q71DI3	Histone H3.1,Histone H3.3,Histone H3.2
EDTNLCAIHAK	1270.59757	1270.59592	+2;+3	0.00000e+000	P68431,P84243,Q71DI3	Histone H3.1,Histone H3.3,Histone H3.2
VTIMPKDIQLAR + Oxidation (M); Acetyl (K)	1441.79627	1441.79708	+2;+3	0.00000e+000	P68431,P84243,Q71DI3	Histone H3.1,Histone H3.3,Histone H3.2
RVTIMPKDIQLAR + Oxidation (M); Acetyl (K)	1597.89737	1597.89963	+3	1.55173e-003	P68431,P84243,Q71DI3	Histone H3.1,Histone H3.3,Histone H3.2
YLVGLFEDTNLCAIHAK	1962.98732	1962.99361	+3	0.00000e+000	P68431,P84243,Q71DI3	Histone H3.1,Histone H3.3,Histone H3.2
FQSSAVMALQEACEAYLVGL	2186.03876	2186.04364	+3	0.00000e+000	P68431	Histone H3.1
SAVMALQEACEAYLVGLFEDTNLCAIHAK	3223.53516	3223.53694	+3;+4	0.00000e+000	P68431	Histone H3.1
PELAKSAPAPK + Acetyl (K)	1149.63933	1149.63508	+2	0.00000e+000	Q99880	Histone H2B type 1-L
KSAPSTGGVK + Acetyl (K)	972.524	972.5242	+2	0.00000e+000	P84243	Histone H3.3
KSAPSTGGVK + Trimethyl (K)	972.56039	972.56258	+2	0.00000e+000	P84243	Histone H3.3
KSAPSTGGVKKPHR + Methyl (K); Acetyl (K)	1504.8474	1504.85134	+3	0.00000e+000	P84243	Histone H3.3
SSAVMALQEASEAYLVGLFEDTNLCAIHAK + Oxidation (M)	3253.56348	3253.57156	+3	1.55173e-003	Q71DI3	Histone H3.2
TVTAMDVVYALKR + Methyl (R)	1479.81194	1479.8147	+3	0.00000e+000	P62805	Histone H4
PNIQAVLLPK	1091.67026	1091.67024	+2	0.00000e+000	P16104,Q8IUE6,Q6FI13,Q93077,Q96KK5,P0C0S8,Q96QV6	Histone H2A.x,Histone H2A type 2-B,Histone H2A type 2-A,Histone H2A type 1-C,Histone H2A type 1-H,Histone H2A type 1,Histone H2A type 1-A
GVLPNIQAVLLPK	1360.84421	1360.84274	+2	0.00000e+000	P16104,Q8IUE6,Q6FI13,Q93077,Q96KK5,P0C0S8,Q96QV6	Histone H2A.x,Histone H2A type 2-B,Histone H2A type 2-A,Histone H2A type 1-C,Histone H2A type 1-H,Histone H2A type 1,Histone H2A type 1-A
VGAGAPVYLAAVLEYLTAEILELAGNAAR	2914.58035	2914.58143	+2;+3;+4	0.00000e+000	P16104,Q8IUE6,Q93077,Q96KK5,P0C0S8	Histone H2A.x,Histone H2A type 2-B,Histone H2A type 1-C,Histone H2A type 1-H,Histone H2A type 1
RNDEELNKLLGGVTIAQGGVLPNIQAVLLPK	3268.85068	3268.84993	+3	8.83313e-003	P16104,Q8IUE6,Q96QV6	Histone H2A.x,Histone H2A type 2-B,Histone H2A type 1-A
KTESHKPGK	1010.55087	1010.55183	+2	1.55173e-003	Q8IUE6	Histone H2A type 2-B
VTIAQGGVLPNIQAVL	1591.92975	1591.93017	+2	1.55173e-003	Q6FI13,Q93077,Q96KK5,P0C0S8	Histone H2A type 2-A,Histone H2A type 1-C,Histone H2A type 1-H,Histone H2A type 1
VGAGAPVYMAAVLEYLTA	1794.92259	1794.91888	+2	0.00000e+000	Q6FI13	Histone H2A type 2-A
MAAVLEYLTAEILELAGNAAR + Oxidation (M)	2234.16161	2234.16435	+3	0.00000e+000	Q6FI13,O75367	Histone H2A type 2-A,Core histone macro-H2A.1
DEELNKLLGKVTIAQGGVLPNIQAVLLPK + 2 Acetyl (K)	3153.80125	3153.78707	+3;+4	0.00000e+000	Q6FI13,Q96KK5,P0C0S8	Histone H2A type 2-A,Histone H2A type 1-H,Histone H2A type 1
AGVANALAHK	950.52974	950.52943	+2	0.00000e+000	P68871,P02042	Hemoglobin subunit beta,Hemoglobin subunit delta
MSVEADINGLR + Oxidation (M)	1219.58667	1219.58127	+2	0.00000e+000	P02533,P08727	Keratin, type I cytoskeletal 14,Keratin, type I cytoskeletal 19
IGSVEEQLAQLR	1341.7252	1341.72608	+2	0.00000e+000	P02533,P08779,Q04695	Keratin, type I cytoskeletal 14,Keratin, type I cytoskeletal 16,Keratin, type I cytoskeletal 17
CEMEQQNQEYK + Oxidation (M)	1501.58131	1501.58219	+2	0.00000e+000	P02533,Q04695	Keratin, type I cytoskeletal 14,Keratin, type I cytoskeletal 17
KNHEEEMLALR + Oxidation (M)	1384.67685	1384.67561	+3	0.00000e+000	P08779	Keratin, type I cytoskeletal 16
QRPSEIKDYSPYFK	1756.8784	1756.88009	+3	0.00000e+000	P08779	Keratin, type I cytoskeletal 16
FFESFGDLSSPDAVMGNPK	2043.92481	2043.92073	+2	0.00000e+000	P02042	Hemoglobin subunit delta
LVRPEVDVMCTA	1388.67921	1388.67312	+2	0.00000e+000	P02768	Serum albumin
LKECCEKPLLEK	1545.78944	1545.79085	+3	0.00000e+000	P02768	Serum albumin
DVFLGMFLYEYAR + Oxidation (M)	1638.77521	1638.77902	+2	0.00000e+000	P02768	Serum albumin
AQYLQQCPFEDHVK	1761.81445	1761.81239	+2;+3	0.00000e+000	P02768	Serum albumin
MPCAEDYLSVVLNQLCVLHEK + Oxidation (M)	2533.20149	2533.20599	+3	0.00000e+000	P02768	Serum albumin
EYQELMNTK + Oxidation (M)	1170.52266	1170.52302	+2	1.55173e-003	P13647	Keratin, type II cytoskeletal 5
TTAENEFVMLKK	1409.72243	1409.72371	+2;+3	0.00000e+000	P13647	Keratin, type II cytoskeletal 5
AAIADAEQR	943.47228	943.47641	+2	5.96914e-003	P02538,P04259,P48668,P05787	Keratin, type II cytoskeletal 6A,Keratin, type II cytoskeletal 6B,Keratin, type II cytoskeletal 6C,Keratin, type II cytoskeletal 8
LEGLEDALQK	1114.58698	1114.58733	+2	0.00000e+000	P02538,P04259,P48668	Keratin, type II cytoskeletal 6A,Keratin, type II cytoskeletal 6B,Keratin, type II cytoskeletal 6C
GMQDLVEDFK	1180.54343	1180.54561	+2	0.00000e+000	P02538	Keratin, type II cytoskeletal 6A
VIEHIMEDLDTNAD	1613.72429	1613.72252	+2	0.00000e+000	P06702	Protein S100-A9
NIETIINTFHQYSVK + Phospho (ST)	1885.89751	1885.89036	+2	0.00000e+000	P06702	Protein S100-A9
DLFENTNHTQVQSTLLALASMAK	2531.26897	2531.27367	+3	0.00000e+000	P51911	Calponin-1
GIIWGEDTLMEYLENPKK + Oxidation (M)	2151.05577	2151.05875	+3	0.00000e+000	P99999	Cytochrome c
HGSSSGSSSR	947.40569	947.40785	+2	4.59004e-003	Q86YZ3	Hornerin
YGQHGSGSR	947.42094	947.42307	+2	0.00000e+000	Q86YZ3	Hornerin
QGSGSGQSPGHGQR	1338.60251	1338.60252	+2	0.00000e+000	Q86YZ3	Hornerin
YGQQGSGSGQSPSR	1394.61748	1394.61871	+2	0.00000e+000	Q86YZ3	Hornerin
LSVEADINGLR	1185.63533	1185.6367	+2	0.00000e+000	Q04695	Keratin, type I cytoskeletal 17
DGFIDKEDLHDMLASLGK + Oxidation (M)	2018.9619	2018.96224	+3	0.00000e+000	P24844,P19105,O14950	Myosin regulatory light polypeptide 9,Myosin regulatory light chain 12A,Myosin regulatory light chain 12B
VGATAAVYSAAILEYLTAEVLELAGNASK	2894.52765	2894.53391	+3;+4	0.00000e+000	P0C0S5,Q71UI9	Histone H2A.Z,Histone H2A.V
NLYIISVKGIKG	1303.78635	1303.78564	+3	5.96914e-003	P62829	60S ribosomal protein L23
LPAAGVGDMVMATVKKG	1643.87389	1643.87474	+3	0.00000e+000	P62829	60S ribosomal protein L23
KAASGEAKPK	985.5556	985.55919	+2	0.00000e+000	P10412,P16401	Histone H1.4,Histone H1.5
SGVSLAALKK + Acetyl (K)	1014.60732	1014.60579	+2	0.00000e+000	P10412	Histone H1.4
ERSGVSLAALK + Deamidated (R)	1130.6295	1130.63011	+2	0.00000e+000	P10412	Histone H1.4
KASGPPVSELITK + Acetyl (K)	1367.76601	1367.76237	+2	0.00000e+000	P10412	Histone H1.4
HLSCSALLQDNIADAVACAK	2156.0354	2156.03754	+2	0.00000e+000	P61626	Lysozyme C
ILYSQCGDVMR	1340.62169	1340.61961	+2	0.00000e+000	P60660	Myosin light polypeptide 6
ILYSQCGDVMR + Oxidation (M)	1356.61661	1356.6145	+2	0.00000e+000	P60660	Myosin light polypeptide 6
VLDFEHFLPMLQTVAK + Phospho (ST)	1966.96277	1966.95361	+2	5.96914e-003	P60660	Myosin light polypeptide 6
YIVACDNR	1009.4651	1009.4629	+2	0.00000e+000	P10153	Non-secretory ribonuclease
YAQTPANMFYIVACDNR + Oxidation (M)	2048.90842	2048.90342	+2;+3	0.00000e+000	P10153	Non-secretory ribonuclease
KILDSVGIEADDDRLNK	1899.99014	1899.99229	+3	0.00000e+000	P05387	60S acidic ribosomal protein P2
GEHPGLSIGDVAK	1278.65682	1278.6538	+2	0.00000e+000	P09429	High mobility group protein B1
MSSYAFFVQTCR + Oxidation (M)	1511.65373	1511.64924	+2	0.00000e+000	P09429,P26583	High mobility group protein B1,High mobility group protein B2
TEFLSFMNTELAAF	1619.75414	1619.75691	+2	0.00000e+000	P31949	Protein S100-A11
FYVVACDNRD + Methyl (R)	1271.56049	1271.55941	+2	8.83313e-003	P12724	Eosinophil cationic protein
FYVVACDNRDPR	1510.6987	1510.69677	+2;+3	0.00000e+000	P12724	Eosinophil cationic protein
TTFANVVNVCGNQSIR + Methyl (R)	1792.88904	1792.88733	+2	0.00000e+000	P12724	Eosinophil cationic protein
EEQVISLGPQVAEGENVFGVCHIFASFNDTFVHVTDLSGK	4376.106	4376.11238	+4	0.00000e+000	P62263	40S ribosomal protein S14
QMFGNADMNTFPTFK + Oxidation (M)	1763.76474	1763.76425	+2	0.00000e+000	P18859	ATP synthase-coupling factor 6, mitochondrial
AVTPAPPIKR	1048.6393	1048.63955	+3	5.96914e-003	O95182	NADH dehydrogenase [ubiquinone] 1 alpha subcomplex subunit 7
WELSSDQPYL	1236.56625	1236.56692	+2	1.55173e-003	O95182	NADH dehydrogenase [ubiquinone] 1 alpha subcomplex subunit 7
TTGLVGLAVCNTPHER	1723.86757	1723.86292	+2;+3	0.00000e+000	Q16718	NADH dehydrogenase [ubiquinone] 1 alpha subcomplex subunit 5
LWEPLVEEPPADQWK	1835.90938	1835.91142	+2;+3	0.00000e+000	Q16718	NADH dehydrogenase [ubiquinone] 1 alpha subcomplex subunit 5
EDLVFIFWAPESAPLK	1860.96617	1860.96396	+2	0.00000e+000	P23528	Cofilin-1
KINELMPK	971.54735	971.54612	+2	0.00000e+000	P55145	Mesencephalic astrocyte-derived neurotrophic factor
DRDVTFSPATIENELIK	1946.9949	1946.99718	+2;+3	0.00000e+000	P55145	Mesencephalic astrocyte-derived neurotrophic factor
ALLQAILQTEDMLK	1585.87489	1585.8757	+2;+3	0.00000e+000	P15924	Desmoplakin
SAIYQLEEEYENLLK	1840.90939	1840.91237	+2;+3	0.00000e+000	P15924	Desmoplakin
AEMDMVAWGVDLASVEQHINSHR	2594.20058	2594.20445	+4	0.00000e+000	P15924	Desmoplakin
CCLTYCFNKPEDK	1733.72115	1733.71826	+2;+3	0.00000e+000	P62979	Ubiquitin-40S ribosomal protein S27a
ECPSDECGAGVFMASHFDR + Oxidation (M)	2186.8456	2186.84042	+3	0.00000e+000	P62979	Ubiquitin-40S ribosomal protein S27a
PEEEEEEEEELVDPLTTVR	2271.02776	2271.02219	+2	0.00000e+000	P07919	Cytochrome b-c1 complex subunit 6, mitochondrial
KVTAAMGK + Oxidation (M)	820.44766	820.44946	+2	0.00000e+000	P61353	60S ribosomal protein L27
QFTSSTSYNR	1189.53636	1189.53715	+2	0.00000e+000	P02671	Fibrinogen alpha chain
MADEAGSEADHEGTHSTK	1871.75917	1871.75986	+3;+4	0.00000e+000	P02671	Fibrinogen alpha chain
LYAYEPADTALLLDNMK + Oxidation (M)	1955.95499	1955.95543	+2	0.00000e+000	O95994	Anterior gradient protein 2 homolog
VDTLTGEVNFLK	1334.70819	1334.71035	+2	0.00000e+000	Q7Z794	Keratin, type II cytoskeletal 1b
LNLEAINYMAADGDFK + Oxidation (M)	1799.83997	1799.83777	+2	0.00000e+000	P09382	Galectin-1
KSDVEAIFSK	1122.59207	1122.59367	+2;+3	0.00000e+000	P07910	Heterogeneous nuclear ribonucleoproteins C1/C2
MGVAAHK + Oxidation (M)	728.36394	728.36641	+2	1.55173e-003	P05109	Protein S100-A8
SHEESHKE	981.41516	981.41719	+2;+3	1.55173e-003	P05109	Protein S100-A8
LREDLER	929.49301	929.49409	+2	5.18453e-003	P62269	40S ribosomal protein S18
RAGELTEDEVER	1402.66881	1402.66674	+2	0.00000e+000	P62269	40S ribosomal protein S18
EMWTEVPK + Oxidation (M)	1034.47427	1034.47207	+2	5.96914e-003	P62316	Small nuclear ribonucleoprotein Sm D2
HCNMVLENVK + Oxidation (M)	1258.57982	1258.57914	+2	0.00000e+000	P62316	Small nuclear ribonucleoprotein Sm D2
AAEDYGVIK	964.48654	964.4872	+2	0.00000e+000	Q01995	Transgelin
QMEQVAQFLK + Oxidation (M)	1236.61725	1236.61741	+2	0.00000e+000	Q01995	Transgelin
LVNSLYPDGSKPVK	1515.82968	1515.82851	+2;+3	0.00000e+000	Q01995	Transgelin
AEGAGDAK	717.32932	717.33052	+2	0.00000e+000	P05204	Non-histone chromosomal protein HMG-17
TDQAQKAEGAGDAK + Acetyl (K)	1430.66373	1430.66301	+2	0.00000e+000	P05204	Non-histone chromosomal protein HMG-17
SMPEQTGEK + Oxidation (M)	1021.43861	1021.43923	+2	0.00000e+000	P62888	60S ribosomal protein L30
RIPWTAASSQLK	1356.75136	1356.74994	+2;+3	0.00000e+000	Q9GZT3	SRA stem-loop-interacting RNA-binding protein, mitochondrial
GKGGEIQPVSVK	1197.67174	1197.66884	+2	0.00000e+000	P61604	10 kDa heat shock protein, mitochondrial
AGNGLSALR	857.47189	857.46968	+2	5.96914e-003	Q01523	Defensin-5
DSGFGGGAGVETGGK	1294.579	1294.57426	+2	0.00000e+000	Q86V81	THO complex subunit 4
ADIQELFAEFGTLK	1580.80861	1580.81076	+2	0.00000e+000	Q86V81	THO complex subunit 4
PMNIQLVTSQIDAQR	1712.88794	1712.88872	+3	0.00000e+000	Q86V81	THO complex subunit 4
LGEWVGLCK	1060.53755	1060.5379	+2	0.00000e+000	P25398	40S ribosomal protein S12
AGFGSKGSSSSVTSR + Acetyl (K)	1455.69539	1455.68908	+2	0.00000e+000	P17661	Desmin
DGEVVSEATQQQHEVL	1767.82753	1767.82645	+2	0.00000e+000	P17661	Desmin
DLTDYLMK	997.47902	997.48013	+2	4.59004e-003	P63267,P62736,P63261,P60709	Actin, gamma-enteric smooth muscle,Actin, aortic smooth muscle,Actin, cytoplasmic 2,Actin, cytoplasmic 1
LCEGFNEVLK	1207.5907	1207.59016	+2	0.00000e+000	Q9Y6H1	Coiled-coil-helix-coiled-coil-helix domain-containing protein 2, mitochondrial
QFLECAQNQGDIK	1549.71948	1549.71441	+2	0.00000e+000	Q9Y6H1	Coiled-coil-helix-coiled-coil-helix domain-containing protein 2, mitochondrial
QPGLMAQMATTAAGVAVGSAVGHTLGH	2532.25774	2532.26423	+3	0.00000e+000	Q9Y6H1	Coiled-coil-helix-coiled-coil-helix domain-containing protein 2, mitochondrial
SKGLAPDLPEDLYHLIK + Acetyl (K)	1950.04619	1950.05065	+3	0.00000e+000	P62277	40S ribosomal protein S13
GGAGVGSMTK + Oxidation (M)	879.41203	879.41223	+2	0.00000e+000	P39019	40S ribosomal protein S19
AAQLAIR	741.44969	741.44832	+2	5.96914e-003	P62910	60S ribosomal protein L32
NMITGTSQADCAVLIVAAGVGEFEAGISK	2908.43105	2908.43779	+3	0.00000e+000	Q5VTE0,P68104	Putative elongation factor 1-alpha-like 3,Elongation factor 1-alpha 1
NMITGTSQADCAVLIVAAGVGEFEAGISK + Oxidation (M)	2924.42596	2924.4301	+3	0.00000e+000	Q5VTE0,P68104	Putative elongation factor 1-alpha-like 3,Elongation factor 1-alpha 1
CALDFFR	927.42728	927.42872	+2	0.00000e+000	P51970	NADH dehydrogenase [ubiquinone] 1 alpha subcomplex subunit 8
VLAIAQNFV	973.55966	973.56061	+2	0.00000e+000	Q6P1L8	39S ribosomal protein L14, mitochondrial
FDSNNVVLIEDNGNPVGTR	2058.99705	2058.99824	+2;+3	0.00000e+000	Q6P1L8	39S ribosomal protein L14, mitochondrial
YLDFSSIITEVR	1441.74529	1441.74882	+2	0.00000e+000	Q8N1N4	Keratin, type II cytoskeletal 78
GFGFGQGAGALVH	1216.59894	1216.5975	+2	0.00000e+000	P21291	Cysteine and glycine-rich protein 1
WGDEHIPGSPYR	1412.64731	1412.64734	+3	1.96347e-003	P21333	Filamin-A
FSNSGSR	753.34056	753.34198	+2	5.96914e-003	P14555	Phospholipase A2, membrane associated
QQIQSIQQSIER	1456.76338	1456.76389	+2	0.00000e+000	P55769	NHP2-like protein 1
YVMGNNPADLLAVDSR	1733.84065	1733.84287	+2;+3	0.00000e+000	Q02413	Desmoglein-1
ALNSMGQDLERPLELR + Oxidation (M)	1856.94141	1856.9384	+3	0.00000e+000	Q02413	Desmoglein-1
QVDVPTLTGAFGILAAHVPTLQVLR	2615.47993	2615.49215	+3	0.00000e+000	P30049	ATP synthase subunit delta, mitochondrial
AEAAAAPAAASGPNQMSFTFASPTQVFFNGANVR	3397.61496	3397.61068	+3	0.00000e+000	P30049	ATP synthase subunit delta, mitochondrial
EELSNVLAAMR + Oxidation (M)	1247.61795	1247.6169	+2	0.00000e+000	Q9Y3U8	60S ribosomal protein L36
IIEPSLR	826.49123	826.49187	+2	0.00000e+000	P62987	Ubiquitin-60S ribosomal protein L40
FAGVDIR	776.41809	776.41793	+2	0.00000e+000	P62249	40S ribosomal protein S16
VNGRPLEMIEPR + Deamidated (R)	1410.7289	1410.73016	+2;+3	0.00000e+000	P62249	40S ribosomal protein S16
EYWMDPEGEMKPGR + Oxidation (M)	1739.72832	1739.72674	+3	0.00000e+000	P53999	Activated RNA polymerase II transcriptional coactivator p15
VLEGMEVVR	1030.54811	1030.547	+2	0.00000e+000	P23284	Peptidyl-prolyl cis-trans isomerase B
DTNGSQFFITTVK	1456.71983	1456.72251	+2	0.00000e+000	P23284	Peptidyl-prolyl cis-trans isomerase B
TAPFDSR	792.37662	792.37757	+2	0.00000e+000	P14854	Cytochrome c oxidase subunit 6B1
VNLAELFK	932.5331	932.532	+2	0.00000e+000	P30044	Peroxiredoxin-5, mitochondrial
LLADPTGAFGK	1088.58661	1088.586	+2	0.00000e+000	P30044	Peroxiredoxin-5, mitochondrial
FSMVVQDGIVK	1221.64276	1221.6404	+2	0.00000e+000	P30044	Peroxiredoxin-5, mitochondrial
YSSDEDLPSK	1139.49823	1139.49768	+2	0.00000e+000	P55008	Allograft inflammatory factor 1
DFNVPLSISR	1146.60332	1146.59861	+2	1.55173e-003	Q9NR12	PDZ and LIM domain protein 7
LVTTGVLKQTKG	1243.75	1243.74856	+2;+3	0.00000e+000	P07305	Histone H1.0
HVGDLGNVTADK	1224.60988	1224.60872	+2	0.00000e+000	P00441	Superoxide dismutase [Cu-Zn]
DGVADVSIEDSVISLSGDHCIIGR + Methyl (R)	2527.22246	2527.22025	+3	0.00000e+000	P00441	Superoxide dismutase [Cu-Zn]
AYLDQTVVPILLQGLAVLAK	2124.25581	2124.26033	+2;+3	0.00000e+000	Q9C005	Protein dpy-30 homolog
QAILAAQR	869.50827	869.50739	+2	0.00000e+000	O60869	Endothelial differentiation-related factor 1
SGPFAPVLSATSR	1288.67755	1288.67643	+2	0.00000e+000	P47985,P0C7P4	Cytochrome b-c1 complex subunit Rieske, mitochondrial,Putative cytochrome b-c1 complex subunit Rieske-like protein 1
IQYQLVDISQDNALR	1774.92134	1774.92005	+2;+3	0.00000e+000	Q9H299	SH3 domain-binding glutamic acid-rich-like protein 3
IQYQLVDISQDNALRDEMR	2306.13246	2306.13512	+3	0.00000e+000	Q9H299	SH3 domain-binding glutamic acid-rich-like protein 3
EIPAWVPFDPAAQITK	1781.93521	1781.93753	+2	0.00000e+000	P25311	Zinc-alpha-2-glycoprotein
NQSFCPTVNLDKLWTLVSEQTR + Acetyl (K)	2677.317	2677.32215	+3	0.00000e+000	P46776	60S ribosomal protein L27a
GAPAAATAPAPTAHK	1330.69933	1330.69939	+2	0.00000e+000	Q92522	Histone H1x
RGAPAAATAPAPTAHK	1486.80043	1486.79964	+3	0.00000e+000	Q92522	Histone H1x
VFIGNLNTALVK	1287.75507	1287.75518	+2	0.00000e+000	Q9UKM9	RNA-binding protein Raly
VLAGQTLDINMAGEPKPDRPK	2249.18378	2249.17852	+3	0.00000e+000	Q9UKM9	RNA-binding protein Raly
CMGTVTLNQAR + Oxidation (M)	1265.58565	1265.58384	+2	0.00000e+000	P49913	Cathelicidin antimicrobial peptide
LSAKPAPPKPEPRPK + Deamidated (R); Dimethyl (K)	1640.96132	1640.96352	+3	0.00000e+000	O00479	High mobility group nucleosome-binding domain-containing protein 4
NILGAQVSEAVPLPEHGVSVVFVNLGNTK	2987.60803	2987.6064	+3	0.00000e+000	Q96PE7	Methylmalonyl-CoA epimerase, mitochondrial
DNPKPNVSEALR	1338.68915	1338.68802	+2;+3	0.00000e+000	P82909	28S ribosomal protein S36, mitochondrial
IGFIEEVK	933.51712	933.51846	+2	3.08369e-003	Q96P63	Serpin B12
LATQLTGPVMPVR + Oxidation (M)	1397.77008	1397.76963	+2	0.00000e+000	P26373	60S ribosomal protein L13
EYTINIHK	1016.52907	1016.52887	+3	0.00000e+000	P62899	60S ribosomal protein L31
AITGASLADIMAK + Oxidation (M)	1276.66966	1276.6668	+2	0.00000e+000	P83731	60S ribosomal protein L24
LALILCVTK	1029.62563	1029.62567	+2	0.00000e+000	P31944	Caspase-14
RDPTAEQFQEELEK	1718.81111	1718.81032	+3	0.00000e+000	P31944	Caspase-14
FVGIKDEDQLEAFLK	1750.91414	1750.91623	+3	0.00000e+000	Q99757	Thioredoxin, mitochondrial
LIGELAK	742.45886	742.45838	+2	8.83313e-003	Q99584	Protein S100-A13
GGHCVALCTR	1129.5121	1129.51148	+2;+3	0.00000e+000	P13727	Bone marrow proteoglycan
GDYDAFFEAR	1189.504	1189.50413	+2	0.00000e+000	O75368	SH3 domain-binding glutamic acid-rich-like protein
VYIASSSGSTAIK	1282.67686	1282.67465	+2	0.00000e+000	O75368	SH3 domain-binding glutamic acid-rich-like protein
YDGIILPGK	974.54367	974.54308	+2	0.00000e+000	P62913	60S ribosomal protein L11
VAVLGASGGIGQPLSLLLK	1792.08221	1792.08568	+2	0.00000e+000	P40926	Malate dehydrogenase, mitochondrial
IVKPNGEKPDEFESGISQALLELEMNSDLK	3329.67003	3329.66951	+4	0.00000e+000	P62081	40S ribosomal protein S7
AVFVDLEPTVIDEVR	1700.89851	1700.89967	+2	0.00000e+000	Q9BQE3,P68363,Q71U36	Tubulin alpha-1C chain,Tubulin alpha-1B chain,Tubulin alpha-1A chain
AEVQNLGGELVVSGVDSAMSLIQAAK	2585.33705	2585.34454	+3	0.00000e+000	P35221	Catenin alpha-1
WGYGCAQK + Dimethyl (K)	996.44873	996.44973	+2	0.00000e+000	Q8NHM4,P07478	Putative trypsin-6,Trypsin-2
IAIPGLAGAGNSVLLVSNLNPER	2274.26955	2274.27396	+3	0.00000e+000	P26599	Polypyrimidine tract-binding protein 1
VWINTSDIILVGLR	1597.91917	1597.92291	+3	0.00000e+000	P47813,O14602	Eukaryotic translation initiation factor 1A, X-chromosomal,Eukaryotic translation initiation factor 1A, Y-chromosomal
AEQAEADKK	988.4825	988.48455	+2	8.83313e-003	P09493,P07951	Tropomyosin alpha-1 chain,Tropomyosin beta chain
LVIIESDLER	1185.66048	1185.65657	+2	0.00000e+000	P09493	Tropomyosin alpha-1 chain
TEIIILATR	1028.62297	1028.61911	+2	0.00000e+000	P23396	40S ribosomal protein S3
DEILPTTPISEQK	1469.76132	1469.75799	+2	0.00000e+000	P23396	40S ribosomal protein S3
EGGLGPLNIPLLADVTR	1733.96758	1733.96714	+2	0.00000e+000	P32119	Peroxiredoxin-2
FQEYHIQQNEALAAK	1788.87946	1788.87594	+2;+3	0.00000e+000	Q9Y5J7	Mitochondrial import inner membrane translocase subunit Tim9
FLILPDMLK + Oxidation (M)	1104.62529	1104.627	+2	0.00000e+000	P62318	Small nuclear ribonucleoprotein Sm D3
EQIVPKPEEEVAQK	1622.85152	1622.85014	+3	0.00000e+000	P18621	60S ribosomal protein L17
TKPSDEEMLFIYGHYK	1956.92912	1956.92718	+3	0.00000e+000	P07108	Acyl-CoA-binding protein
TAVVVGTITDDVR	1344.72493	1344.71978	+2	0.00000e+000	Q07020	60S ribosomal protein L18
TEGDGVYTLNNEK	1438.65759	1438.65672	+2	0.00000e+000	P00738	Haptoglobin
DVAPQAPVHFLVIPK	1629.92427	1629.92681	+2;+3	0.00000e+000	Q9BX68	Histidine triad nucleotide-binding protein 2, mitochondrial
IFIGTFK	824.47963	824.4811	+2	0.00000e+000	P14678,P63162	Small nuclear ribonucleoprotein-associated proteins B and B',Small nuclear ribonucleoprotein-associated protein N
GHYTEGAELVDSVLDVVR	1957.97453	1957.97996	+3	0.00000e+000	Q13885,P68371,Q9BVA1,Q13509,P07437	Tubulin beta-2A chain,Tubulin beta-4B chain,Tubulin beta-2B chain,Tubulin beta-3 chain,Tubulin beta chain
IVVNLTGR	870.5287	870.53015	+2	0.00000e+000	P62244	40S ribosomal protein S15a
HGYIGEFEIIDDHR	1699.79543	1699.7935	+3	0.00000e+000	P62244	40S ribosomal protein S15a
MNFGDFLTVMTQK	1530.72109	1530.72001	+2	0.00000e+000	P41208	Centrin-2
ADKPDMGEIASFDK + Acetyl (K)	1564.7079	1564.70378	+2	0.00000e+000	P63313	Thymosin beta-10
IDELPEGAVKPPANK	1576.84604	1576.84149	+2;+3	0.00000e+000	Q9Y3E1	Hepatoma-derived growth factor-related protein 3
NVVVACENGLPVHLDQSIFR	2266.15285	2266.15391	+3	0.00000e+000	P03950	Angiogenin
YKDGTELELK	1194.61319	1194.613	+3	5.96914e-003	Q14739	Lamin-B receptor
AFLIEEQK	976.52292	976.52235	+2	3.23888e-003	P49207	60S ribosomal protein L34
GVDEATIIDILTK	1386.76061	1386.75603	+2	0.00000e+000	P04083	Annexin A1
ALGISPFHEHAEVVFTANDSGPR	2450.19788	2450.19033	+3	0.00000e+000	P02766	Transthyretin
GLEHVTVDDLVAEITPK	1834.96765	1834.96974	+3	0.00000e+000	Q9NPA8	Enhancer of yellow 2 transcription factor homolog
NYDVMK	768.34761	768.34811	+2	0.00000e+000	P09669	Cytochrome c oxidase subunit 6C
VSEEHDVLR	1082.53563	1082.53714	+3	0.00000e+000	P14317	Hematopoietic lineage cell-specific protein
TEESPASDEAGEK	1348.563	1348.56611	+2	1.55173e-003	P05114	Non-histone chromosomal protein HMG-14
AVSGASAGDYSDAIETLLTAIAVIK	2435.27951	2435.28648	+3	0.00000e+000	Q8N684	Cleavage and polyadenylation specificity factor subunit 7
IQAGEVSQPSK	1142.59314	1142.59363	+2	0.00000e+000	Q9BRP8	Partner of Y14 and mago
SFTPDHVVYAR	1290.6357	1290.63231	+2	0.00000e+000	Q6NZI2	Polymerase I and transcript release factor
EHSSLAFWK	1103.53998	1103.53724	+2	0.00000e+000	P02749	Beta-2-glycoprotein 1
EQLTPLIK	940.55931	940.55842	+2	3.34485e-003	P02652	Apolipoprotein A-II
LEAAYLDLQR	1190.6295	1190.63132	+2	0.00000e+000	O75347	Tubulin-specific chaperone A
TFIAIKPDGVQR	1343.75613	1343.75821	+2;+3	0.00000e+000	P22392	Nucleoside diphosphate kinase B
LVVFDAR	818.46504	818.46408	+2	0.00000e+000	P53803	DNA-directed RNA polymerases I, II, and III subunit RPABC4
KPAPVPAEPFDNTTYK	1773.89374	1773.89079	+3	0.00000e+000	P56181	NADH dehydrogenase [ubiquinone] flavoprotein 3, mitochondrial
DLSMIVLLPNEIDGLQK	1897.02303	1897.0283	+2	0.00000e+000	P29508	Serpin B3
VTNLSEDTR	1033.504	1033.50356	+2	0.00000e+000	O75821	Eukaryotic translation initiation factor 3 subunit G
GAHLTALEMLTAF	1373.70131	1373.69969	+2	0.00000e+000	Q96EL3	39S ribosomal protein L53, mitochondrial
ALELFLESLLK	1274.74855	1274.75368	+2	0.00000e+000	Q14919	Dr1-associated corepressor
RPLLGASNQALAR	1365.78404	1365.78314	+2;+3	0.00000e+000	P11678	Eosinophil peroxidase
LTLLHYDPVVK	1296.74417	1296.74276	+2;+3	0.00000e+000	O75394	39S ribosomal protein L33, mitochondrial
VIWGKVTR + Acetyl (K)	999.58655	999.58677	+2	5.96914e-003	P18077	60S ribosomal protein L35a
YNYDDVLLLSQFIR	1757.89882	1757.90123	+3	0.00000e+000	Q9NVS2	28S ribosomal protein S18a, mitochondrial
ESGTDDFNVWIGLHDPK	1928.89047	1928.8943	+3	0.00000e+000	P05451	Lithostathine-1-alpha
VAGQDGSVVQFK	1233.63538	1233.63277	+2	0.00000e+000	P61956	Small ubiquitin-related modifier 2
GQAFVIFK	908.51199	908.51124	+2	0.00000e+000	P09012,P08579	U1 small nuclear ribonucleoprotein A,U2 small nuclear ribonucleoprotein B''
YIFDLFYK	1107.56407	1107.56209	+2	0.00000e+000	P41223	Protein BUD31 homolog
ASAAPKPEPVPVQK	1417.79289	1417.79227	+3	0.00000e+000	Q96HC4	PDZ and LIM domain protein 5
AISSIGLECQSVTSR + Methyl (R)	1620.81412	1620.81512	+2	4.59004e-003	Q9HD89	Resistin
SSGAHGEEGSAR	1143.49046	1143.49111	+3	0.00000e+000	P12074	Cytochrome c oxidase subunit 6A1, mitochondrial
DNCCILDER	1193.4805	1193.47559	+2	0.00000e+000	P02679	Fibrinogen gamma chain
NHTHQQDIDDLKR	1618.78117	1618.78338	+4	7.43523e-003	P61244	Protein max
SEPIYNSR	964.46138	964.4634	+2	1.55173e-003	Q5T749	Keratinocyte proline-rich protein
LSLLEELSLAENQLLK	1812.02437	1812.02843	+3	0.00000e+000	P20774	Mimecan
AEPEADKGTVLALTENNFDDTIAEGITFIK	3221.59795	3221.60274	+3	0.00000e+000	Q8NBS9	Thioredoxin domain-containing protein 5
FICIYPAYLNNK	1514.75914	1514.75979	+2	4.59004e-003	P09132	Signal recognition particle 19 kDa protein
SIASLLTQVLLGAGENTK	1814.01491	1814.02126	+3	1.55173e-003	P05155	Plasma protease C1 inhibitor
GSDQSENVDR	1105.46359	1105.46474	+2	0.00000e+000	Q9UII2	ATPase inhibitor, mitochondrial
GNDVAFHFNPR	1272.59998	1272.60302	+3	0.00000e+000	P17931	Galectin-3
NLEVLNFFNNQIEELPTQISSLQK	2817.45483	2817.46563	+3	0.00000e+000	Q15404	Ras suppressor protein 1
GTGIAAQTAGIAAAAR	1398.7579	1398.75869	+2	0.00000e+000	P82912	28S ribosomal protein S11, mitochondrial
GESVCLDR	934.41783	934.41688	+2	0.00000e+000	P62072	Mitochondrial import inner membrane translocase subunit Tim10
LVLDPYLLK	1072.65321	1072.65451	+2	8.83313e-003	Q9Y2R5	28S ribosomal protein S17, mitochondrial
NSGVLMVVK	945.53174	945.53033	+2	0.00000e+000	Q7Z7K0	COX assembly mitochondrial protein homolog
AEGGGGGGRPGAPAAGDGK	1537.72334	1537.7241	+3	0.00000e+000	Q00839	Heterogeneous nuclear ribonucleoprotein U
ERHPGSFDVVHVK	1505.77393	1505.77316	+4	1.55173e-003	P62701	40S ribosomal protein S4, X isoform
SEITELR	846.44467	846.44606	+2	1.96347e-003	P13645	Keratin, type I cytoskeletal 10
AEAWFNEK	993.45557	993.45609	+2	0.00000e+000	P13645,Q7Z3Y7	Keratin, type I cytoskeletal 10,Keratin, type I cytoskeletal 28
SEITELRR	1002.54578	1002.54552	+2;+3	4.89871e-003	P13645	Keratin, type I cytoskeletal 10
GGLGGFGGGSFR	1067.51488	1067.51377	+2	0.00000e+000	P13645	Keratin, type I cytoskeletal 10
DAEAWFNEK	1108.48251	1108.47982	+2	4.69978e-003	P13645,Q7Z3Y7	Keratin, type I cytoskeletal 10,Keratin, type I cytoskeletal 28
SSGGFSGGSFSR	1131.49452	1131.49616	+2	0.00000e+000	P13645	Keratin, type I cytoskeletal 10
SSSSGSVGESSSKGP	1338.58992	1338.59008	+2	0.00000e+000	P13645	Keratin, type I cytoskeletal 10
IRLENEIQTYR + Deamidated (R)	1434.74664	1434.7439	+2	5.12489e-003	P13645	Keratin, type I cytoskeletal 10
GGSSGGYGGLGGFGGGSFR	1632.72813	1632.72346	+2	0.00000e+000	P13645	Keratin, type I cytoskeletal 10
MNAAPGVDLTQLLNNMR	1856.92366	1856.92673	+2;+3	0.00000e+000	P13645	Keratin, type I cytoskeletal 10
SQIQAQISALEEQLQQIR	2082.10689	2082.11109	+3	0.00000e+000	P13645	Keratin, type I cytoskeletal 10
FDLSHGSAQVK	1187.59349	1187.59446	+2;+3	0.00000e+000	P69905	Hemoglobin subunit alpha
KVADALTNAVAH	1208.65132	1208.6458	+2	0.00000e+000	P69905	Hemoglobin subunit alpha
TYFPHFDLSHGS	1406.62553	1406.62928	+3	0.00000e+000	P69905	Hemoglobin subunit alpha
PGTVALR	712.42317	712.42343	+2	1.75530e-003	P84243,P68431,Q71DI3	Histone H3.3,Histone H3.1,Histone H3.2
STELLIR	830.48615	830.48638	+2	2.10147e-003	P84243,P68431,Q71DI3	Histone H3.3,Histone H3.1,Histone H3.2
EIAQDFK	849.42322	849.42246	+1;+2	1.82417e-003	P84243,P68431,Q71DI3	Histone H3.3,Histone H3.1,Histone H3.2
KSTGGKAPR + Dimethyl (K); Acetyl (K)	970.55595	970.55679	+2;+3	0.00000e+000	P84243,P68431,Q71DI3	Histone H3.3,Histone H3.1,Histone H3.2
FQSAAIGALQEASEAYLVGLF	2184.11026	2184.11467	+3	0.00000e+000	P84243	Histone H3.3
FQSAAIGALQEASEAYLVGLFEDTNLCAIHAK + Phospho (ST)	3516.66359	3516.6582	+3	0.00000e+000	P84243	Histone H3.3
IQDWYDK	966.44469	966.44253	+2	0.00000e+000	P35527	Keratin, type I cytoskeletal 9
ISNLEAQITDVR	1357.72012	1357.71514	+2	0.00000e+000	P35527	Keratin, type I cytoskeletal 9
NYSPYYNTIDDLK	1604.73583	1604.73769	+2	0.00000e+000	P35527	Keratin, type I cytoskeletal 9
IQEQISNLEAQITDVR	1855.96393	1855.96798	+2	0.00000e+000	P35527	Keratin, type I cytoskeletal 9
VQALEEANNDLENKIQDWYDKK	2662.28741	2662.28699	+3;+4	0.00000e+000	P35527	Keratin, type I cytoskeletal 9
LASYLDKVQALEEANNDLENKIQDWYDK	3324.61494	3324.61862	+4	0.00000e+000	P35527	Keratin, type I cytoskeletal 9
NSKIEISELNR	1301.69388	1301.69068	+2	0.00000e+000	P04264	Keratin, type II cytoskeletal 1
VSTSHTTISGGGSR	1345.65863	1345.6598	+2;+3	0.00000e+000	P04264	Keratin, type II cytoskeletal 1
LLRDYQELMNTK + Oxidation (M)	1538.77625	1538.76985	+3	5.12489e-003	P04264	Keratin, type II cytoskeletal 1
THNLEPYFESFIN	1609.74126	1609.74106	+2	0.00000e+000	P04264	Keratin, type II cytoskeletal 1
LQPLNVEIDPEIQK	1634.88791	1634.88785	+2	0.00000e+000	P04264	Keratin, type II cytoskeletal 1
GGGYGPVCPPGGIQEVTINQSLLQPLNVEIDPEIQK	3815.9404	3815.94833	+4	0.00000e+000	P04264	Keratin, type II cytoskeletal 1
LQGEIAHVKK	1121.65567	1121.65299	+2;+3	0.00000e+000	P35908	Keratin, type II cytoskeletal 2 epidermal
SGGGFGGGGFGGGR	1125.49522	1125.4947	+2	0.00000e+000	P35908	Keratin, type II cytoskeletal 2 epidermal
WELLQQMNVGTR	1473.73982	1473.74402	+2	0.00000e+000	P35908	Keratin, type II cytoskeletal 2 epidermal
NVQDAIADAEQRGEHALKDAR	2306.13629	2306.13763	+3;+4;+5	0.00000e+000	P35908	Keratin, type II cytoskeletal 2 epidermal
FLEQQNQVLQTKWELLQQMNVGTR + Acetyl (K); Oxidation (M)	2988.51273	2988.52469	+3	1.82417e-003	P35908	Keratin, type II cytoskeletal 2 epidermal
FGGFGGPGGVGGLGGPGGFGPGGYPGGIHEVSVNQSLLQPL	3749.85915	3749.8705	+4	0.00000e+000	P35908	Keratin, type II cytoskeletal 2 epidermal
FGGFGGPGGVGGLGGPGGFGPGGYPGGIHEVSVNQSLLQPLNVKVDPEIQNVK	5113.6051	5113.61577	+4	0.00000e+000	P35908	Keratin, type II cytoskeletal 2 epidermal
KSAPATGGVKKPHR + Acetyl (K); Trimethyl (K)	1516.88377	1516.88315	+3;+4	8.65414e-003	P68431,Q71DI3	Histone H3.1,Histone H3.2
KSAPATGGVKKPHR + Trimethyl (K); Acetyl (K)	1516.88377	1516.88263	+3;+4	0.00000e+000	P68431,Q71DI3	Histone H3.1,Histone H3.2
EACEAYLVGLFEDTNLCAIHAK	2523.17737	2523.18102	+3	0.00000e+000	P68431	Histone H3.1
EIQTAVR	815.4501	815.45062	+2	0.00000e+000	P58876,Q93079,P62807,O60814,P57053,Q99880,Q16778,P23527,P06899	Histone H2B type 1-D,Histone H2B type 1-H,Histone H2B type 1-C/E/F/G/I,Histone H2B type 1-K,Histone H2B type F-S,Histone H2B type 1-L,Histone H2B type 2-E,Histone H2B type 1-O,Histone H2B type 1-J
HPDTGISSK	940.46141	940.46124	+2	8.20671e-003	P58876,Q93079,P62807,O60814,P57053,Q99880,Q16778,P23527,P06899	Histone H2B type 1-D,Histone H2B type 1-H,Histone H2B type 1-C/E/F/G/I,Histone H2B type 1-K,Histone H2B type F-S,Histone H2B type 1-L,Histone H2B type 2-E,Histone H2B type 1-O,Histone H2B type 1-J
FVNDIFER	1038.51344	1038.51277	+2	0.00000e+000	P58876,Q93079,P62807,O60814,P57053,Q99880,Q16778,P23527,P06899	Histone H2B type 1-D,Histone H2B type 1-H,Histone H2B type 1-C/E/F/G/I,Histone H2B type 1-K,Histone H2B type F-S,Histone H2B type 1-L,Histone H2B type 2-E,Histone H2B type 1-O,Histone H2B type 1-J
SAPAPKKGSK + 2 Acetyl (K)	1053.58182	1053.58041	+2	8.20671e-003	P58876,Q93079,P62807,O60814,P57053,Q99880,Q16778,P23527,P06899	Histone H2B type 1-D,Histone H2B type 1-H,Histone H2B type 1-C/E/F/G/I,Histone H2B type 1-K,Histone H2B type F-S,Histone H2B type 1-L,Histone H2B type 2-E,Histone H2B type 1-O,Histone H2B type 1-J
QVHPDTGISSKAM + Acetyl (K)	1411.67656	1411.6701	+2	1.82417e-003	P58876,Q93079,P62807,O60814,P57053,Q99880,Q16778,P23527,P06899	Histone H2B type 1-D,Histone H2B type 1-H,Histone H2B type 1-C/E/F/G/I,Histone H2B type 1-K,Histone H2B type F-S,Histone H2B type 1-L,Histone H2B type 2-E,Histone H2B type 1-O,Histone H2B type 1-J
QVHPDTGISSKAMG + Oxidation (M)	1442.68239	1442.6797	+2	0.00000e+000	P58876,Q93079,P62807,O60814,P57053,Q99880,Q16778,P23527,P06899	Histone H2B type 1-D,Histone H2B type 1-H,Histone H2B type 1-C/E/F/G/I,Histone H2B type 1-K,Histone H2B type F-S,Histone H2B type 1-L,Histone H2B type 2-E,Histone H2B type 1-O,Histone H2B type 1-J
STITSREIQTAVR	1460.79469	1460.78823	+2	6.65102e-003	P58876,Q93079,P62807,O60814,P57053,Q99880,Q16778,P23527,P06899	Histone H2B type 1-D,Histone H2B type 1-H,Histone H2B type 1-C/E/F/G/I,Histone H2B type 1-K,Histone H2B type F-S,Histone H2B type 1-L,Histone H2B type 2-E,Histone H2B type 1-O,Histone H2B type 1-J
QVHPDTGISSKAMGIMNSFVNDIFER + Trimethyl (K); Oxidation (M)	2950.43172	2950.42691	+4	1.82417e-003	P58876,Q93079,P62807,O60814,P57053,Q99880,Q16778,P23527,P06899	Histone H2B type 1-D,Histone H2B type 1-H,Histone H2B type 1-C/E/F/G/I,Histone H2B type 1-K,Histone H2B type F-S,Histone H2B type 1-L,Histone H2B type 2-E,Histone H2B type 1-O,Histone H2B type 1-J
KESYSIY	888.42287	888.42324	+2	3.54038e-003	Q16778,P23527,P06899	Histone H2B type 2-E,Histone H2B type 1-O,Histone H2B type 1-J
VGAGAPVYLAA	987.53893	987.53909	+2	8.20671e-003	P16104,Q8IUE6,Q96KK5,P0C0S8,Q93077	Histone H2A.x,Histone H2A type 2-B,Histone H2A type 1-H,Histone H2A type 1,Histone H2A type 1-C
QGGVLPNIQAVLLPK	1545.92426	1545.92682	+2	0.00000e+000	P16104,Q6FI13,Q8IUE6,Q96KK5,P0C0S8,Q93077,Q96QV6	Histone H2A.x,Histone H2A type 2-A,Histone H2A type 2-B,Histone H2A type 1-H,Histone H2A type 1,Histone H2A type 1-C,Histone H2A type 1-A
TAMDVVYALK	1109.57907	1109.57884	+2	0.00000e+000	P62805	Histone H4
VTIAQGGVLPNIQA	1379.77727	1379.77776	+2	3.34485e-003	Q6FI13,Q96KK5,P0C0S8,Q93077	Histone H2A type 2-A,Histone H2A type 1-H,Histone H2A type 1,Histone H2A type 1-C
MAAVLEYLTAEILELAGNAAR	2218.16669	2218.16989	+3	0.00000e+000	Q6FI13,O75367	Histone H2A type 2-A,Core histone macro-H2A.1
NDEELNKLLGR	1299.67824	1299.67929	+3	0.00000e+000	Q93077	Histone H2A type 1-C
SAVTALWGK	931.51271	931.51453	+2	0.00000e+000	P68871	Hemoglobin subunit beta
VHLTPEEK	951.50253	951.50136	+2	0.00000e+000	P68871,P02042	Hemoglobin subunit beta,Hemoglobin subunit delta
VAGVANALAHK	1049.59816	1049.59604	+2	0.00000e+000	P68871,P02042	Hemoglobin subunit beta,Hemoglobin subunit delta
LLGNVLVCVL	1098.64711	1098.64773	+2	5.12489e-003	P68871,P02042	Hemoglobin subunit beta,Hemoglobin subunit delta
ATLSELHCDK	1172.54956	1172.548	+2;+3	0.00000e+000	P68871	Hemoglobin subunit beta
FATLSELHCDK	1319.61798	1319.61714	+2	0.00000e+000	P68871	Hemoglobin subunit beta
GAFSDGLAHLDNLK	1456.73103	1456.73056	+2	0.00000e+000	P68871,P02042	Hemoglobin subunit beta,Hemoglobin subunit delta
VVAGVANALAHKYH + Acetyl (K)	1490.79938	1490.80347	+3	0.00000e+000	P68871,P02042	Hemoglobin subunit beta,Hemoglobin subunit delta
LLGNVLVCVLAHHF	1590.87047	1590.87787	+3	0.00000e+000	P68871	Hemoglobin subunit beta
VLGAFSDGLAHLDNLK + Phospho (ST)	1748.84984	1748.84252	+2	0.00000e+000	P68871,P02042	Hemoglobin subunit beta,Hemoglobin subunit delta
QFTSSSSMK	1001.44879	1001.44724	+2	0.00000e+000	P02533,P08779	Keratin, type I cytoskeletal 14,Keratin, type I cytoskeletal 16
IRDWYQR	1035.52499	1035.52279	+2	0.00000e+000	P02533,P08779,Q04695	Keratin, type I cytoskeletal 14,Keratin, type I cytoskeletal 16,Keratin, type I cytoskeletal 17
YETELNLR	1036.51889	1036.51708	+2	0.00000e+000	P02533	Keratin, type I cytoskeletal 14
VLLQIDNAR	1040.59782	1040.5942	+2	1.82417e-003	P02533	Keratin, type I cytoskeletal 14
ISSVLAGGSCR	1105.55499	1105.55356	+2	0.00000e+000	P02533,P08779	Keratin, type I cytoskeletal 14,Keratin, type I cytoskeletal 16
NHEEEMNALR + Oxidation (M)	1257.54076	1257.5401	+2	0.00000e+000	P02533,Q04695	Keratin, type I cytoskeletal 14,Keratin, type I cytoskeletal 17
LLEGEDAHLSSSQFSSGS	1849.83299	1849.82639	+2	9.70675e-003	P02533	Keratin, type I cytoskeletal 14
LLKEYQELMNVK	1506.81155	1506.8135	+2;+3	0.00000e+000	P02538,P04259,P48668	Keratin, type II cytoskeletal 6A,Keratin, type II cytoskeletal 6B,Keratin, type II cytoskeletal 6C
GSGSGQSPSYGR	1138.50032	1138.49998	+2	0.00000e+000	Q86YZ3	Hornerin
QGSSAGSSSSYGQHGSGSR	1782.75174	1782.7567	+2;+3	0.00000e+000	Q86YZ3	Hornerin
SGSGQSSGYSQHGSGSSHSSGYR	2242.92239	2242.92583	+3;+4	0.00000e+000	Q86YZ3	Hornerin
HGSGSGQSSSYGPYGSGSGWSSSR	2317.95845	2317.95575	+3	0.00000e+000	Q86YZ3	Hornerin
HEISEMNR	1014.45525	1014.45378	+2	0.00000e+000	P13647	Keratin, type II cytoskeletal 5
SFSTASAITPSVSR	1409.71506	1409.71333	+2	0.00000e+000	P13647	Keratin, type II cytoskeletal 5
SRTEAESWYQTK	1484.68955	1484.6889	+2;+3	0.00000e+000	P13647	Keratin, type II cytoskeletal 5
TDLEMQIEGLK	1275.63803	1275.6348	+2	0.00000e+000	P08779,P08727	Keratin, type I cytoskeletal 16,Keratin, type I cytoskeletal 19
ADDKETCFAEEGK	1498.62457	1498.62304	+2	0.00000e+000	P02768	Serum albumin
SHCIAEVENDEMPADLPSLAADFVESK	2973.33717	2973.33327	+3	0.00000e+000	P02768	Serum albumin
AGVIFPVGR	914.5338	914.53501	+2	0.00000e+000	O75367	Core histone macro-H2A.1
DLQNFLKK	1004.56546	1004.5667	+2;+3	5.12489e-003	P06702	Protein S100-A9
QLSFEEFIMLM + Oxidation (M)	1402.65125	1402.65311	+2	9.70675e-003	P06702	Protein S100-A9
IGNNFMDGLK + Oxidation (M)	1123.53319	1123.53087	+2	0.00000e+000	P51911	Calponin-1
DIFEANDLFENTNHTQVQSTLLALASMAK	3220.57101	3220.58504	+4	0.00000e+000	P51911	Calponin-1
YTEQITNEK	1124.53494	1124.53659	+2	0.00000e+000	Q16718	NADH dehydrogenase [ubiquinone] 1 alpha subcomplex subunit 5
ILDVLEEIPK	1167.67506	1167.67644	+2	1.75530e-003	Q16718	NADH dehydrogenase [ubiquinone] 1 alpha subcomplex subunit 5
ACHLSCSALLQDNIADAVACAK	2387.10317	2387.09741	+3	0.00000e+000	P61626	Lysozyme C
TPGAVNACHLSCSALLQDNIADAVAC	2727.24147	2727.2404	+3	0.00000e+000	P61626	Lysozyme C
EAFSLFDKDGDGTITTK + Phospho (ST)	1923.85031	1923.84488	+2	1.82417e-003	P62158	Calmodulin
LPAAGVGDMVMATVK + 2 Oxidation (M)	1490.7473	1490.7448	+2	0.00000e+000	P62829	60S ribosomal protein L23
SLGSSFGSGAGSSSFSR	1576.71178	1576.71171	+2	0.00000e+000	P05787	Keratin, type II cytoskeletal 8
AAMLAAQDVAQR	1243.63428	1243.63066	+2	0.00000e+000	P62263	40S ribosomal protein S14
ASFNDTFVHVTDLSGK	1736.83699	1736.83475	+2;+3	0.00000e+000	P62263	40S ribosomal protein S14
EEQVISLGPQVAEGENVFGVCHIF	2657.27957	2657.28944	+3	0.00000e+000	P62263	40S ribosomal protein S14
DAEDWFFSK	1143.48729	1143.48817	+2	0.00000e+000	Q04695	Keratin, type I cytoskeletal 17
LGIYEAMK	923.47861	923.47937	+2	0.00000e+000	P15924	Desmoplakin
LPVEEAYK	947.49637	947.49733	+2	1.65731e-003	P15924	Desmoplakin
LLQLQEQMR	1157.62265	1157.6246	+2	0.00000e+000	P15924	Desmoplakin
ALLQAILQTEDMLK + Oxidation (M)	1601.86981	1601.8698	+2	0.00000e+000	P15924	Desmoplakin
GFFDPNTEENLTYLQLK	2027.98401	2027.98657	+2;+3	0.00000e+000	P15924	Desmoplakin
TMIQSPSGVILQEAADVHAR + Oxidation (M)	2138.07899	2138.0858	+3	0.00000e+000	P15924	Desmoplakin
AVTGYNDPETGNIISLFQAMNK	2382.15254	2382.15631	+3	0.00000e+000	P15924	Desmoplakin
VTHTGQVYDDK	1261.5939	1261.59138	+2;+3	0.00000e+000	O75380	NADH dehydrogenase [ubiquinone] iron-sulfur protein 6, mitochondrial
VTHTGQVYDDKDYR	1695.78528	1695.78602	+2;+3;+4	0.00000e+000	O75380	NADH dehydrogenase [ubiquinone] iron-sulfur protein 6, mitochondrial
QKEVNENFAIDLIAEQPVSEVETR	2757.38207	2757.38327	+3	0.00000e+000	O75380	NADH dehydrogenase [ubiquinone] iron-sulfur protein 6, mitochondrial
TLSDYNIQK	1080.54512	1080.54373	+2	0.00000e+000	P62979,P62987	Ubiquitin-40S ribosomal protein S27a,Ubiquitin-60S ribosomal protein L40
NEGTATYAAAVLFR	1482.74667	1482.74358	+2	0.00000e+000	P14923	Junction plakoglobin
HVAAGTQQPYTDGVR	1598.78014	1598.77436	+2	0.00000e+000	P14923	Junction plakoglobin
SAIVHLINYQDDAELATR	2028.02759	2028.03642	+3	0.00000e+000	P14923	Junction plakoglobin
YVLGYK	741.40611	741.40585	+2	7.88531e-003	P62888	60S ribosomal protein L30
KVVGCSCVVVK	1233.65738	1233.65777	+2	0.00000e+000	P25398	40S ribosomal protein S12
EQCEQLEK	1062.46515	1062.46401	+2	0.00000e+000	P07919	Cytochrome b-c1 complex subunit 6, mitochondrial
DGDILGK	716.37047	716.36953	+2	0.00000e+000	P61604	10 kDa heat shock protein, mitochondrial
GGIMLPEK + Oxidation (M)	859.44733	859.448	+2	0.00000e+000	P61604	10 kDa heat shock protein, mitochondrial
AEGTFPGK	805.39702	805.39909	+2	0.00000e+000	P14854	Cytochrome c oxidase subunit 6B1
ALAAAGYDVEKNNSR + Acetyl (K)	1619.7903	1619.78508	+2	0.00000e+000	P10412,Q02539	Histone H1.4,Histone H1.1
FKDPNAPK	915.4814	915.48161	+2;+3	1.82417e-003	P09429	High mobility group protein B1
LFCSEYRPK	1198.58046	1198.5837	+2;+3	0.00000e+000	P09429	High mobility group protein B1
ILDSVGIEADDDR	1416.67325	1416.66876	+2	0.00000e+000	P05387	60S acidic ribosomal protein P2
LPQTSDDEKKDF	1421.66744	1421.66283	+2	0.00000e+000	Q9GZT3	SRA stem-loop-interacting RNA-binding protein, mitochondrial
CILPFDKETGFHR	1618.7926	1618.79062	+3	0.00000e+000	Q9GZT3	SRA stem-loop-interacting RNA-binding protein, mitochondrial
FTLDCTHPVEDGIMDAANFEQFLQER	3082.38008	3082.38403	+3;+4	0.00000e+000	P35268	60S ribosomal protein L22
VLQALEGLK	969.58586	969.5843	+2	0.00000e+000	P39019	40S ribosomal protein S19
VPEWVDTVK	1071.56007	1071.55899	+2	0.00000e+000	P39019	40S ribosomal protein S19
MTDQEAIQDLWQWR + Oxidation (M)	1834.83083	1834.83595	+2	0.00000e+000	P06748	Nucleophosmin
VLMEKEFPGFLENQKDPLAVDK + Oxidation (M); Trimethyl (K)	2604.35091	2604.34834	+4	0.00000e+000	P60903	Protein S100-A10
GADVWFK	821.4072	821.40874	+2	1.96347e-003	P05109	Protein S100-A8
LTGMAFR	794.41089	794.41242	+2	8.20671e-003	P04406	Glyceraldehyde-3-phosphate dehydrogenase
VPTANVSVVDLTCR	1529.7872	1529.78896	+2	0.00000e+000	P04406	Glyceraldehyde-3-phosphate dehydrogenase
HFELGGDK	901.42938	901.42922	+2	0.00000e+000	Q969Q0	60S ribosomal protein L36a-like
DSLYAQGR	908.43518	908.43582	+2	3.23888e-003	Q969Q0	60S ribosomal protein L36a-like
CKHFELGGDK	1189.55499	1189.559	+3	0.00000e+000	Q969Q0	60S ribosomal protein L36a-like
AMFDQSQIQEFK	1470.68131	1470.67937	+2	0.00000e+000	P19105,P24844,O14950	Myosin regulatory light chain 12A,Myosin regulatory light polypeptide 9,Myosin regulatory light chain 12B
SAGLPSHSSVISQHSK	1620.82198	1620.81902	+3;+4	0.00000e+000	P82909	28S ribosomal protein S36, mitochondrial
LSHETVTIELK	1268.6976	1268.6955	+2;+3	0.00000e+000	P62314	Small nuclear ribonucleoprotein Sm D1
ELGVGIALR	926.5549	926.55632	+2	0.00000e+000	Q01469	Fatty acid-binding protein, epidermal
EVSTNTAMIQTSK	1408.68678	1408.68512	+2	0.00000e+000	P13646	Keratin, type I cytoskeletal 13
ANPFGGASHAK	1055.51483	1055.5134	+2	3.54038e-003	P62266	40S ribosomal protein S23
GHAVGDIPGVR	1076.57271	1076.57249	+2	0.00000e+000	P62266	40S ribosomal protein S23
ILDDWGETCK	1235.54924	1235.54777	+2	0.00000e+000	P55145	Mesencephalic astrocyte-derived neurotrophic factor
KILDDWGETCK	1363.6442	1363.64325	+2	0.00000e+000	P55145	Mesencephalic astrocyte-derived neurotrophic factor
GPQVSSALNLDTSK	1415.72562	1415.72587	+2	0.00000e+000	Q09666	Neuroblast differentiation-associated protein AHNAK
ISGVGIDQPPYGIFVINQK	2044.09934	2044.10118	+2	0.00000e+000	Q02413	Desmoglein-1
ISTVVSSK	819.47018	819.47042	+2	1.75530e-003	P37108	Signal recognition particle 14 kDa protein
ALANVNIGSLICNVGAGGPAPAAGAAPAGGPAPSTAAAPAEEK	3807.92134	3807.9211	+3;+4	0.00000e+000	P05386	60S acidic ribosomal protein P1
DLLHPSPEEEKR	1448.72592	1448.72509	+2;+3	0.00000e+000	P42677	40S ribosomal protein S27
APTIETVVLYTGETPSEQDQGKR	2518.25511	2518.24974	+3	0.00000e+000	Q9BYC8	39S ribosomal protein L32, mitochondrial
LVFVTDK	820.46947	820.47074	+2	4.69978e-003	O60844	Zymogen granule membrane protein 16
TLVTYVPVTTFK	1367.77008	1367.76824	+2	0.00000e+000	P62899	60S ribosomal protein L31
GHFDTLSK	903.44504	903.44542	+2	0.00000e+000	P80511	Protein S100-A12
LEEHLEGIVNIFHQY	1839.91553	1839.92041	+2;+3	0.00000e+000	P80511	Protein S100-A12
IWHHSFYNELR	1500.72621	1500.72878	+3	1.82417e-003	P63267,P62736	Actin, gamma-enteric smooth muscle,Actin, aortic smooth muscle
ELNHMLSDTGNR	1385.63574	1385.63227	+2	0.00000e+000	Q96FQ6	Protein S100-A16
ESLSGVCEISGR + Methyl (R)	1306.61871	1306.61526	+2	0.00000e+000	Q01523	Defensin-5
LDHYAIIK	971.54399	971.54449	+2;+3	4.69978e-003	P62750	60S ribosomal protein L23a
FPLTTESAMK	1123.55833	1123.55906	+2	0.00000e+000	P62750	60S ribosomal protein L23a
VQISQLHQEIQR	1477.80011	1477.79719	+2	0.00000e+000	Q8N1N4	Keratin, type II cytoskeletal 78
DAAGSGDKPGADTGR	1373.61714	1373.61983	+2;+3	0.00000e+000	Q96EL3	39S ribosomal protein L53, mitochondrial
NPLIAGK	711.4279	711.42806	+2	1.96347e-003	P62316	Small nuclear ribonucleoprotein Sm D2
VDLQSLPTR	1027.56621	1027.5668	+2	1.82417e-003	Q9C005	Protein dpy-30 homolog
GFGFVTFENIDDAK	1558.73039	1558.73371	+2	0.00000e+000	Q14011	Cold-inducible RNA-binding protein
LFVGGLSFDTNEQSLEQVFSK	2344.15871	2344.1668	+3	0.00000e+000	Q14011	Cold-inducible RNA-binding protein
NIFFSPLSLSAALGMVR	1821.98111	1821.98645	+2;+3	0.00000e+000	Q96P63	Serpin B12
NVNPVALPR	978.56105	978.55818	+2	3.54038e-003	P08311	Cathepsin G
GDSGGPLLCNNVAHGIVSYGK	2114.0215	2114.01372	+3	0.00000e+000	P08311	Cathepsin G
KREELSNVLAAMR + Oxidation (M)	1531.81401	1531.80833	+2	6.65102e-003	Q9Y3U8	60S ribosomal protein L36
VLEGNEQFINAAK + Dimethyl (K)	1459.76706	1459.76412	+2	0.00000e+000	P35030,Q8NHM4,P07478	Trypsin-3,Putative trypsin-6,Trypsin-2
SAAASNLSGLSLQEAQQILNVSK	2328.22846	2328.23172	+2;+3	0.00000e+000	Q9Y3D7	Mitochondrial import inner membrane translocase subunit TIM16
LLDFGSLSNLQVTQPTVGMNFK + Oxidation (M)	2424.23592	2424.24357	+3	0.00000e+000	P08708,P0CW22	40S ribosomal protein S17,40S ribosomal protein S17-like
VQDQDLPNTPHSK	1477.71613	1477.71478	+2;+3	0.00000e+000	Q08554	Desmocollin-1
YQVFFFGTHETAFLGPK	1987.98326	1987.99022	+3	0.00000e+000	P51858	Hepatoma-derived growth factor
TLMALGSLAVTK	1203.68968	1203.69045	+2	0.00000e+000	Q01995	Transgelin
TTQQSPEDCDFKK	1582.69334	1582.69013	+3	0.00000e+000	P49913	Cathelicidin antimicrobial peptide
TDEAAFQK	908.42395	908.42351	+2	0.00000e+000	P26447	Protein S100-A4
VSEGGPAEIAGLQIGDK	1639.84171	1639.84043	+2	0.00000e+000	O14907	Tax1-binding protein 3
TVVQLEGDNK	1101.56661	1101.56546	+2	0.00000e+000	P07148	Fatty acid-binding protein, liver
MNVLADALK	973.52663	973.52717	+2	0.00000e+000	P62244	40S ribosomal protein S15a
MNVLADALK + Oxidation (M)	989.52155	989.52209	+2	0.00000e+000	P62244	40S ribosomal protein S15a
GGVEEGPTVLR	1112.5826	1112.58151	+2	0.00000e+000	P05089	Arginase-1
VMEETLSYLLGR	1409.72243	1409.72547	+2	0.00000e+000	P05089	Arginase-1
TDQVIQSLIALVNDPQPEHPLR	2482.31798	2482.31978	+3	0.00000e+000	P68036	Ubiquitin-conjugating enzyme E2 L3
SLDVNQDSELK	1246.60409	1246.60403	+2	0.00000e+000	Q99584	Protein S100-A13
QGLLPVLESFK	1229.70197	1229.70552	+2	0.00000e+000	P02647	Apolipoprotein A-I
GPSVFPLAPSSK	1185.63937	1185.64204	+2	0.00000e+000	P01857	Ig gamma-1 chain C region
TTPPVLDSDGSFFLYSK	1872.91457	1872.91401	+2	0.00000e+000	P01857	Ig gamma-1 chain C region
DALSSVQESQVAQQAR	1715.84383	1715.84139	+2;+3	0.00000e+000	P02656	Apolipoprotein C-III
LMEDLDR	890.41675	890.41681	+2	3.66190e-003	P06703	Protein S100-A6
LGALALIYNEALK	1387.80745	1387.80847	+2	0.00000e+000	P06703	Protein S100-A6
LGALALIYNEALKG	1444.82892	1444.83165	+2;+3	0.00000e+000	P06703	Protein S100-A6
GFGFGQGAGALVHSE	1432.67355	1432.67154	+2	0.00000e+000	P21291	Cysteine and glycine-rich protein 1
VGSSGDIALHINPR	1434.75792	1434.75699	+2;+3	0.00000e+000	P56470	Galectin-4
QATVGDINTERPGMLDFTGK	2149.04738	2149.04511	+3	0.00000e+000	P07108	Acyl-CoA-binding protein
ILLAELEQLK	1168.70668	1168.70516	+2	0.00000e+000	P08670	Vimentin
MLAMPIDLDTLSPEER	1829.89029	1829.88893	+2	0.00000e+000	Q7Z7F7	39S ribosomal protein L55, mitochondrial
FRPAGAAPR	941.51952	941.52014	+3	0.00000e+000	P62854	40S ribosomal protein S26
NIVEAAAVR	941.5294	941.52978	+2	1.82417e-003	P62854	40S ribosomal protein S26
LFIGGLNTETNEK	1434.73544	1434.7362	+2	0.00000e+000	P38159	RNA-binding motif protein, X chromosome
ITAEEMYDIFGK	1415.66425	1415.66569	+2	0.00000e+000	Q9Y3B4	Pre-mRNA branch site protein p14
HPDSSVNFAEFSK	1463.66811	1463.66785	+2;+3	0.00000e+000	P26583	High mobility group protein B2
DGVVEITGK	916.48657	916.48988	+2	1.82417e-003	P04792	Heat shock protein beta-1
LATNTSAPDLK	1129.59788	1129.59657	+2	0.00000e+000	P27816	Microtubule-associated protein 4
ASPSKPASAPASR	1225.64146	1225.64631	+2;+3	0.00000e+000	P27816	Microtubule-associated protein 4
NILFVITKPDVYK	1548.89156	1548.89578	+3	0.00000e+000	Q13765	Nascent polypeptide-associated complex subunit alpha
AGPESDAQYQFTGIK	1610.75765	1610.75501	+2	0.00000e+000	Q96IX5	Up-regulated during skeletal muscle growth protein 5
NSLFEYQK	1027.49744	1027.49761	+2	0.00000e+000	P02671	Fibrinogen alpha chain
TLTTVQGIADDYDK	1538.74643	1538.74336	+2	0.00000e+000	P41567	Eukaryotic translation initiation factor 1
LMEWTSLQNMR	1407.66386	1407.66422	+2	0.00000e+000	P29508	Serpin B3
ENNIFYSPISITSALGMVLLGAK	2437.29265	2437.29331	+3	0.00000e+000	P29508	Serpin B3
AGVETTTPSK	989.50295	989.5043	+2	0.00000e+000	P0CG06,P0CG05	Ig lambda-3 chain C regions,Ig lambda-2 chain C regions
NRGAGGFGGGGGTR + Dimethyl (R)	1247.61195	1247.61256	+2;+3	0.00000e+000	Q86V81	THO complex subunit 4
SIIGMIDMFHK	1290.64644	1290.64794	+2;+3	0.00000e+000	P31151	Protein S100-A7
KTNPEIQSTLR	1285.69899	1285.69485	+2	0.00000e+000	P31944	Caspase-14
LENLFEALNNK	1303.67717	1303.67685	+2	0.00000e+000	P31944	Caspase-14
MFLQYYLNEQGDR	1675.76642	1675.76672	+2	0.00000e+000	Q9NPE3	H/ACA ribonucleoprotein complex subunit 3
ASADLMSYCEEHAR	1638.67661	1638.67453	+2;+3	0.00000e+000	Q9UBI6	Guanine nucleotide-binding protein G(I)/G(S)/G(O) subunit gamma-12
QGIVSWGYGCAQK	1452.68199	1452.67655	+2	5.12489e-003	Q8NHM4,P07478	Putative trypsin-6,Trypsin-2
DALNIETAIK	1086.59206	1086.59446	+2	5.12489e-003	P07355	Annexin A2
TPAQYDASELK	1221.58771	1221.58901	+2	0.00000e+000	P07355	Annexin A2
VVLEGPAPWGFR	1326.70847	1326.70821	+2	0.00000e+000	Q9NR12	PDZ and LIM domain protein 7
IVYLYTK	898.51639	898.51706	+2	3.88475e-003	P49207	60S ribosomal protein L34
[truncated: 649 more rows]

## Sheet: Table S2
Table S2:The list of identified proteins together with their MS/MS-related details. SCORE - MascotScore; PEPT# - number of peptides assigned to protein. Proteins matching to the same sets of peptides were grouped into unique clusters and presented as single rows of the table.
SwissProt ACC	Name	Gene	Mascot score	Number of peptides	Coverage [%]
P13645	Keratin, type I cytoskeletal 10	KRT10	8337.0	112	71.4
P04264	Keratin, type II cytoskeletal 1	KRT1	5197.0	91	77.64
P35527	Keratin, type I cytoskeletal 9	KRT9	6494.0	89	75.76
P35908	Keratin, type II cytoskeletal 2 epidermal	KRT2	4993.0	86	85.29
P69905	Hemoglobin subunit alpha	HBA1	4933.0	69	97.89
P68431	Histone H3.1	HIST1H3A	4445.0	61	80.0
Q71DI3	Histone H3.2	HIST2H3A	3727.0	59	80.0
P84243	Histone H3.3	H3F3A	4828.0	55	80.0
Q93079	Histone H2B type 1-H	HIST1H2BH	4320.0	51	86.4
O60814;P57053	Histone H2B type 1-K;Histone H2B type F-S	HIST1H2BK;H2BFS	4313.0	51	86.4;86.4
P62807	Histone H2B type 1-C/E/F/G/I	HIST1H2BC	4320.0	51	86.4
P58876	Histone H2B type 1-D	HIST1H2BD	4320.0	50	86.4
P23527	Histone H2B type 1-O	HIST1H2BO	4258.0	50	86.4
P06899	Histone H2B type 1-J	HIST1H2BJ	4246.0	50	86.4
Q16778	Histone H2B type 2-E	HIST2H2BE	4258.0	50	86.4
Q99880	Histone H2B type 1-L	HIST1H2BL	4303.0	49	80.8
P02768	Serum albumin	ALB	1290.0	49	67.49
P02533	Keratin, type I cytoskeletal 14	KRT14	1873.0	48	72.67
P13647	Keratin, type II cytoskeletal 5	KRT5	1319.0	48	57.8
Q6FI13	Histone H2A type 2-A	HIST2H2AA3	2919.0	48	65.89
P08779	Keratin, type I cytoskeletal 16	KRT16	1765.0	43	74.0
P16104	Histone H2A.x	H2AFX	3111.0	43	65.49
Q8IUE6	Histone H2A type 2-B	HIST2H2AB	2943.0	43	67.44
P62805	Histone H4	HIST1H4A	5381.0	42	80.39
Q96KK5;P0C0S8	Histone H2A type 1-H;Histone H2A type 1	HIST1H2AH;HIST1H2AG	2914.0	42	66.93;65.89
P04259	Keratin, type II cytoskeletal 6B	KRT6B	1295.0	39	57.62
P02538	Keratin, type II cytoskeletal 6A	KRT6A	1244.0	39	55.85
P48668	Keratin, type II cytoskeletal 6C	KRT6C	1167.0	39	54.43
Q93077	Histone H2A type 1-C	HIST1H2AC	2768.0	38	65.89
P68871	Hemoglobin subunit beta	HBB	1897.0	34	96.6
Q04695	Keratin, type I cytoskeletal 17	KRT17	780.0	28	47.45
P02042	Hemoglobin subunit delta	HBD	1312.0	27	94.56
P15924	Desmoplakin	DSP	618.0	25	10.31
P51911	Calponin-1	CNN1	1111.0	20	40.07
Q86YZ3	Hornerin	HRNR	1055.0	20	22.81
P05787	Keratin, type II cytoskeletal 8	KRT8	399.0	19	28.16
P06702	Protein S100-A9	S100A9	1429.0	19	82.46
P61626	Lysozyme C	LYZ	630.0	18	50.68
P10412	Histone H1.4	HIST1H1E	626.0	16	42.92
P55145	Mesencephalic astrocyte-derived neurotrophic factor	MANF	725.0	16	55.49
P62263	40S ribosomal protein S14	RPS14	707.0	16	63.58
P12724	Eosinophil cationic protein	RNASE3	462.0	15	46.25
Q01995	Transgelin	TAGLN	369.0	15	65.17
O95678	Keratin, type II cytoskeletal 75	KRT75	379.0	14	15.61
P09429	High mobility group protein B1	HMGB1	486.0	14	42.79
P63267;P62736	Actin, gamma-enteric smooth muscle;Actin, aortic smooth muscle	ACTG2;ACTA2	363.0	14	32.98;32.89
P39019	40S ribosomal protein S19	RPS19	315.0	14	57.24
P08727	Keratin, type I cytoskeletal 19	KRT19	347.0	13	22.5
O75367	Core histone macro-H2A.1	H2AFY	948.0	13	18.01
P0C0S5;Q71UI9	Histone H2A.Z;Histone H2A.V	H2AFZ;H2AFV	1116.0	13	50.39;50.39
P63261;P60709	Actin, cytoplasmic 2;Actin, cytoplasmic 1	ACTG1;ACTB	377.0	13	31.47;31.47
P13646	Keratin, type I cytoskeletal 13	KRT13	408.0	12	19.65
Q7Z794	Keratin, type II cytoskeletal 1b	KRT77	373.0	12	15.92
P99999	Cytochrome c	CYCS	975.0	12	51.43
P24844	Myosin regulatory light polypeptide 9	MYL9	876.0	12	62.21
P62158	Calmodulin	CALM1	918.0	12	57.72
P12035	Keratin, type II cytoskeletal 3	KRT3	335.0	11	8.6
Q5XKE5	Keratin, type II cytoskeletal 79	KRT79	329.0	11	11.59
Q8N1N4	Keratin, type II cytoskeletal 78	KRT78	244.0	11	15.58
P19105;O14950	Myosin regulatory light chain 12A;Myosin regulatory light chain 12B	MYL12A;MYL12B	686.0	11	50.88;50.58
O95994	Anterior gradient protein 2 homolog	AGR2	438.0	11	59.43
P62316	Small nuclear ribonucleoprotein Sm D2	SNRPD2	514.0	11	61.86
P14923	Junction plakoglobin	JUP	382.0	11	19.87
P20674	Cytochrome c oxidase subunit 5A, mitochondrial	COX5A	650.0	10	58.0
P62829	60S ribosomal protein L23	RPL23	630.0	10	55.0
P62888	60S ribosomal protein L30	RPL30	440.0	10	76.52
P60660	Myosin light polypeptide 6	MYL6	566.0	10	47.68
P31949	Protein S100-A11	S100A11	465.0	10	63.81
P62269	40S ribosomal protein S18	RPS18	329.0	10	48.03
P05109	Protein S100-A8	S100A8	335.0	10	91.4
P61604	10 kDa heat shock protein, mitochondrial	HSPE1	320.0	10	69.61
Q9GZT3	SRA stem-loop-interacting RNA-binding protein, mitochondrial	SLIRP	355.0	10	77.98
P31944	Caspase-14	CASP14	136.0	10	42.15
P19012	Keratin, type I cytoskeletal 15	KRT15	304.0	9	17.32
P16401	Histone H1.5	HIST1H1B	325.0	9	31.86
P08708;P0CW22	40S ribosomal protein S17;40S ribosomal protein S17-like	RPS17;RPS17L	524.0	9	56.3;56.3
P26583	High mobility group protein B2	HMGB2	237.0	9	31.1
P05387	60S acidic ribosomal protein P2	RPLP2	635.0	9	70.43
P61353	60S ribosomal protein L27	RPL27	398.0	9	49.26
P07910	Heterogeneous nuclear ribonucleoproteins C1/C2	HNRNPC	356.0	9	26.8
Q9Y3U8	60S ribosomal protein L36	RPL36	274.0	9	36.19
P62854	40S ribosomal protein S26	RPS26	248.0	9	47.83
P62244	40S ribosomal protein S15a	RPS15A	152.0	9	62.31
O95182	NADH dehydrogenase [ubiquinone] 1 alpha subcomplex subunit 7	NDUFA7	488.0	8	63.72
P04406	Glyceraldehyde-3-phosphate dehydrogenase	GAPDH	404.0	8	35.82
P10153	Non-secretory ribonuclease	RNASE2	500.0	8	32.3
P37108	Signal recognition particle 14 kDa protein	SRP14	334.0	8	61.76
P60903	Protein S100-A10	S100A10	375.0	8	40.21
P05204	Non-histone chromosomal protein HMG-17	HMGN2	319.0	8	58.89
P25398	40S ribosomal protein S12	RPS12	356.0	8	66.67
P35030	Trypsin-3	PRSS3	235.0	8	14.8
Q8NHM4;P07478	Putative trypsin-6;Trypsin-2	TRY6;PRSS2	275.0	8	13.36;13.36
P53999	Activated RNA polymerase II transcriptional coactivator p15	SUB1	186.0	8	42.52
P23284	Peptidyl-prolyl cis-trans isomerase B	PPIB	178.0	8	37.96
P62249	40S ribosomal protein S16	RPS16	186.0	8	43.15
P62899	60S ribosomal protein L31	RPL31	202.0	8	44.8
Q02413	Desmoglein-1	DSG1	242.0	8	10.96
P22307	Non-specific lipid-transfer protein	SCP2	264.0	8	14.63
P06703	Protein S100-A6	S100A6	147.0	8	47.78
Q86Y46	Keratin, type II cytoskeletal 73	KRT73	209.0	7	9.26
P08670	Vimentin	VIM	224.0	7	15.45
P23528	Cofilin-1	CFL1	442.0	7	48.8
P14555	Phospholipase A2, membrane associated	PLA2G2A	380.0	7	34.72
P81605	Dermcidin	DCD	371.0	7	56.36
P62979	Ubiquitin-40S ribosomal protein S27a	RPS27A	415.0	7	48.08
P07919	Cytochrome b-c1 complex subunit 6, mitochondrial	UQCRH	413.0	7	61.54
P02671	Fibrinogen alpha chain	FGA	379.0	7	10.97
P07148	Fatty acid-binding protein, liver	FABP1	340.0	7	67.72
P10606	Cytochrome c oxidase subunit 5B, mitochondrial	COX5B	265.0	7	40.31
P82909	28S ribosomal protein S36, mitochondrial	MRPS36	278.0	7	69.9
Q16718	NADH dehydrogenase [ubiquinone] 1 alpha subcomplex subunit 5	NDUFA5	499.0	7	66.38
P21291	Cysteine and glycine-rich protein 1	CSRP1	307.0	7	41.97
P62318	Small nuclear ribonucleoprotein Sm D3	SNRPD3	483.0	7	47.62
P21333	Filamin-A	FLNA	215.0	7	2.91
Q969Q0	60S ribosomal protein L36a-like	RPL36AL	245.0	7	39.62
P20231;Q15661	Tryptase beta-2;Tryptase alpha/beta-1	TPSB2;TPSAB1	172.0	7	29.82;29.82
P09669	Cytochrome c oxidase subunit 6C	COX6C	131.0	7	62.67
P19013	Keratin, type II cytoskeletal 4	KRT4	224.0	6	11.61
P06748	Nucleophosmin	NPM1	336.0	6	25.85
P62841	40S ribosomal protein S15	RPS15	324.0	6	40.69
Q5D862	Filaggrin-2	FLG2	453.0	6	5.52
P09382	Galectin-1	LGALS1	358.0	6	45.19
P63173	60S ribosomal protein L38	RPL38	331.0	6	50.0
P62277	40S ribosomal protein S13	RPS13	266.0	6	31.13
P42677	40S ribosomal protein S27	RPS27	200.0	6	54.76
P62851	40S ribosomal protein S25	RPS25	197.0	6	38.4
P14854	Cytochrome c oxidase subunit 6B1	COX6B1	329.0	6	74.42
Q86V81	THO complex subunit 4	ALYREF	292.0	6	32.68
Q96FQ6	Protein S100-A16	S100A16	239.0	6	64.08
P01876	Ig alpha-1 chain C region	IGHA1	153.0	6	21.25
P30044	Peroxiredoxin-5, mitochondrial	PRDX5	175.0	6	41.12
Q99584	Protein S100-A13	S100A13	152.0	6	54.08
P49913	Cathelicidin antimicrobial peptide	CAMP	148.0	6	31.76
P17931	Galectin-3	LGALS3	172.0	6	27.6
P07602	Proactivator polypeptide	PSAP	144.0	6	13.55
P26599	Polypyrimidine tract-binding protein 1	PTBP1	110.0	6	14.88
P29508	Serpin B3	SERPINB3	126.0	6	21.79
P17661	Desmin	DES	286.0	5	15.32
P18859	ATP synthase-coupling factor 6, mitochondrial	ATP5J	452.0	5	44.44
O00479	High mobility group nucleosome-binding domain-containing protein 4	HMGN4	146.0	5	36.67
Q01523	Defensin-5	DEFA5	311.0	5	36.17
O60844	Zymogen granule membrane protein 16	ZG16	294.0	5	45.51
P80511	Protein S100-A12	S100A12	295.0	5	30.43
P62266	40S ribosomal protein S23	RPS23	280.0	5	42.66
P62987	Ubiquitin-60S ribosomal protein L40	UBA52	245.0	5	39.06
P62847	40S ribosomal protein S24	RPS24	245.0	5	29.32
P63220	40S ribosomal protein S21	RPS21	258.0	5	39.76
P62314	Small nuclear ribonucleoprotein Sm D1	SNRPD1	359.0	5	54.62
O43920	NADH dehydrogenase [ubiquinone] iron-sulfur protein 5	NDUFS5	224.0	5	50.94
P62937	Peptidyl-prolyl cis-trans isomerase A	PPIA	257.0	5	36.97
Q71UM5	40S ribosomal protein S27-like	RPS27L	214.0	5	53.57
O75531	Barrier-to-autointegration factor	BANF1	276.0	5	56.18
P61769	Beta-2-microglobulin	B2M	318.0	5	40.34
P55769	NHP2-like protein 1	NHP2L1	224.0	5	49.22
Q01469	Fatty acid-binding protein, epidermal	FABP5	262.0	5	47.41
P62910	60S ribosomal protein L32	RPL32	245.0	5	40.0
O75380	NADH dehydrogenase [ubiquinone] iron-sulfur protein 6, mitochondrial	NDUFS6	423.0	5	52.42
P51970	NADH dehydrogenase [ubiquinone] 1 alpha subcomplex subunit 8	NDUFA8	239.0	5	36.05
P62424	60S ribosomal protein L7a	RPL7A	161.0	5	20.68
P22392	Nucleoside diphosphate kinase B	NME2	144.0	5	44.74
P46776	60S ribosomal protein L27a	RPL27A	151.0	5	27.7
Q9P0M9	39S ribosomal protein L27, mitochondrial	MRPL27	133.0	5	37.16
P26447	Protein S100-A4	S100A4	130.0	5	39.6
P26373	60S ribosomal protein L13	RPL13	131.0	5	21.33
O75368	SH3 domain-binding glutamic acid-rich-like protein	SH3BGRL	131.0	5	55.26
P38159	RNA-binding motif protein, X chromosome	RBMX	149.0	5	14.32
Q5VTE0;P68104	Putative elongation factor 1-alpha-like 3;Elongation factor 1-alpha 1	EEF1A1P5;EEF1A1	244.0	5	13.42;13.42
P41567	Eukaryotic translation initiation factor 1	EIF1	194.0	5	60.18
Q5T749	Keratinocyte proline-rich protein	KPRP	74.0	5	9.67
P10599	Thioredoxin	TXN	132.0	5	51.43
P01833	Polymeric immunoglobulin receptor	PIGR	200.0	5	11.26
P18077	60S ribosomal protein L35a	RPL35A	67.0	5	33.64
Q9NPE3	H/ACA ribonucleoprotein complex subunit 3	NOP10	92.0	5	56.25
Q9UKM9	RNA-binding protein Raly	RALY	173.0	5	19.61
Q96EL3	39S ribosomal protein L53, mitochondrial	MRPL53	180.0	5	52.68
P12074	Cytochrome c oxidase subunit 6A1, mitochondrial	COX6A1	114.0	5	68.81
P51858	Hepatoma-derived growth factor	HDGF	144.0	5	25.0
P07355	Annexin A2	ANXA2	125.0	5	15.63
P08729	Keratin, type II cytoskeletal 7	KRT7	148.0	4	5.76
Q14CN4	Keratin, type II cytoskeletal 72	KRT72	142.0	4	5.87
Q01524	Defensin-6	DEFA6	363.0	4	63.0
P01834	Ig kappa chain C region	IGKC	320.0	4	65.09
P0CG06;P0CG05	Ig lambda-3 chain C regions;Ig lambda-2 chain C regions	IGLC3;IGLC2	258.0	4	56.6;56.6
P30050	60S ribosomal protein L12	RPL12	253.0	4	33.33
P42766	60S ribosomal protein L35	RPL35	208.0	4	34.96
P48047	ATP synthase subunit O, mitochondrial	ATP5O	204.0	4	24.41
P04792	Heat shock protein beta-1	HSPB1	199.0	4	24.88
P47985;P0C7P4	Cytochrome b-c1 complex subunit Rieske, mitochondrial;Putative cytochrome b-c1 complex subunit Rieske-like protein 1	UQCRFS1;UQCRFS1P1	193.0	4	23.72;22.97
P18206	Vinculin	VCL	199.0	4	5.91
P59666;P59665	Neutrophil defensin 3;Neutrophil defensin 1	DEFA3;DEFA1	207.0	4	52.13;52.13
P46783	40S ribosomal protein S10	RPS10	182.0	4	23.64
Q8NC51	Plasminogen activator inhibitor 1 RNA-binding protein	SERBP1	175.0	4	13.73
Q09666	Neuroblast differentiation-associated protein AHNAK	AHNAK	213.0	4	1.87
O60869	Endothelial differentiation-related factor 1	EDF1	164.0	4	28.38
P37802	Transgelin-2	TAGLN2	161.0	4	31.16
P02647	Apolipoprotein A-I	APOA1	149.0	4	16.1
P62280	40S ribosomal protein S11	RPS11	148.0	4	27.85
Q9UBI6	Guanine nucleotide-binding protein G(I)/G(S)/G(O) subunit gamma-12	GNG12	144.0	4	66.67
P07305	Histone H1.0	H1F0	170.0	4	22.16
Q6P1L8	39S ribosomal protein L14, mitochondrial	MRPL14	252.0	4	35.86
P56385	ATP synthase subunit e, mitochondrial	ATP5I	160.0	4	60.87
P35268	60S ribosomal protein L22	RPL22	273.0	4	39.06
Q9Y6H1	Coiled-coil-helix-coiled-coil-helix domain-containing protein 2, mitochondrial	CHCHD2	270.0	4	49.01
P30049	ATP synthase subunit delta, mitochondrial	ATP5D	203.0	4	48.81
P13727	Bone marrow proteoglycan	PRG2	192.0	4	20.27
Q92522	Histone H1x	H1FX	151.0	4	17.84
P12273	Prolactin-inducible protein	PIP	90.0	4	26.03
P27816	Microtubule-associated protein 4	MAP4	171.0	4	4.86
Q08554	Desmocollin-1	DSC1	134.0	4	6.04
P62750	60S ribosomal protein L23a	RPL23A	160.0	4	25.64
P05114	Non-histone chromosomal protein HMG-14	HMGN1	84.0	4	40.0
P49207	60S ribosomal protein L34	RPL34	92.0	4	28.21
P23396	40S ribosomal protein S3	RPS3	96.0	4	17.28
Q6NZI2	Polymerase I and transcript release factor	PTRF	203.0	4	13.85
Q07020	60S ribosomal protein L18	RPL18	112.0	4	25.0
Q9Y5J7	Mitochondrial import inner membrane translocase subunit Tim9	TIMM9	281.0	4	56.18
Q9Y3E1	Hepatoma-derived growth factor-related protein 3	HDGFRP3	112.0	4	23.65
P03950	Angiogenin	ANG	87.0	4	33.33
Q9UII2	ATPase inhibitor, mitochondrial	ATPIF1	85.0	4	26.42
P05089	Arginase-1	ARG1	189.0	4	19.25
O15235	28S ribosomal protein S12, mitochondrial	MRPS12	127.0	4	38.41
Q15323	Keratin, type I cuticular Ha1	KRT31	172.0	3	8.41
O15347	High mobility group protein B3	HMGB3	93.0	3	17.5
P20290	Transcription factor BTF3	BTF3	361.0	3	33.5
O15511	Actin-related protein 2/3 complex subunit 5	ARPC5	265.0	3	29.14
P17096	High mobility group protein HMG-I/HMG-Y	HMGA1	260.0	3	23.36
Q9NR12	PDZ and LIM domain protein 7	PDLIM7	219.0	3	11.6
Q6UWP8	Suprabasin	SBSN	206.0	3	17.63
P63241	Eukaryotic translation initiation factor 5A-1	EIF5A	189.0	3	27.92
P04080	Cystatin-B	CSTB	274.0	3	45.92
P62857	40S ribosomal protein S28	RPS28	162.0	3	30.43
O43678	NADH dehydrogenase [ubiquinone] 1 alpha subcomplex subunit 2	NDUFA2	216.0	3	40.4
Q7Z7F7	39S ribosomal protein L55, mitochondrial	MRPL55	156.0	3	31.25
Q05682	Caldesmon	CALD1	142.0	3	4.54
P25311	Zinc-alpha-2-glycoprotein	AZGP1	154.0	3	18.12
P82912	28S ribosomal protein S11, mitochondrial	MRPS11	138.0	3	28.87
P52815	39S ribosomal protein L12, mitochondrial	MRPL12	218.0	3	29.8
Q9C002	Normal mucosa of esophagus-specific gene 1 protein	NMES1	126.0	3	50.6
P49458	Signal recognition particle 9 kDa protein	SRP9	120.0	3	30.23
Q14847	LIM and SH3 domain protein 1	LASP1	133.0	3	14.18
P41218	Myeloid cell nuclear differentiation antigen	MNDA	151.0	3	8.6
P00441	Superoxide dismutase [Cu-Zn]	SOD1	170.0	3	23.38
Q96P63	Serpin B12	SERPINB12	150.0	3	10.62
P83731	60S ribosomal protein L24	RPL24	129.0	3	13.38
P14678;P63162	Small nuclear ribonucleoprotein-associated proteins B and B';Small nuclear ribonucleoprotein-associated protein N	SNRPB;SNRPN	90.0	3	9.58;9.58
P09493	Tropomyosin alpha-1 chain	TPM1	99.0	3	10.21
P07951	Tropomyosin beta chain	TPM2	88.0	3	9.86
Q96DA6	Mitochondrial import inner membrane translocase subunit TIM14	DNAJC19	81.0	3	27.59
Q9C005	Protein dpy-30 homolog	DPY30	168.0	3	45.45
Q9H299	SH3 domain-binding glutamic acid-rich-like protein 3	SH3BGRL3	160.0	3	31.18
Q9BX68	Histidine triad nucleotide-binding protein 2, mitochondrial	HINT2	178.0	3	31.29
P47813;O14602	Eukaryotic translation initiation factor 1A, X-chromosomal;Eukaryotic translation initiation factor 1A, Y-chromosomal	EIF1AX;EIF1AY	100.0	3	24.31;24.31
P62081	40S ribosomal protein S7	RPS7	104.0	3	32.99
P56470	Galectin-4	LGALS4	129.0	3	12.07
O60220	Mitochondrial import inner membrane translocase subunit Tim8 A	TIMM8A	172.0	3	38.14
P62072	Mitochondrial import inner membrane translocase subunit Tim10	TIMM10	108.0	3	23.33
P63218	Guanine nucleotide-binding protein G(I)/G(S)/G(O) subunit gamma-5	GNG5	69.0	3	63.24
P08311	Cathepsin G	CTSG	145.0	3	15.29
Q96C01	Protein FAM136A	FAM136A	88.0	3	18.84
Q9Y5L4	Mitochondrial import inner membrane translocase subunit Tim13	TIMM13	117.0	3	36.84
Q13885;P68371;Q9BVA1;Q13509;P07437	Tubulin beta-2A chain;Tubulin beta-4B chain;Tubulin beta-2B chain;Tubulin beta-3 chain;Tubulin beta chain	TUBB2A;TUBB4B;TUBB2B;TUBB3;TUBB	85.0	3	8.76;8.76;8.76;8.67;8.78
Q7Z7K0	COX assembly mitochondrial protein homolog	CMC1	117.0	3	33.96
P02656	Apolipoprotein C-III	APOC3	135.0	3	44.44
Q04837	Single-stranded DNA-binding protein, mitochondrial	SSBP1	66.0	3	27.7
Q7LBR1	Charged multivesicular body protein 1b	CHMP1B	77.0	3	15.08
P84090	Enhancer of rudimentary homolog	ERH	129.0	3	33.65
Q5JTJ3	Cytochrome c oxidase assembly factor 6 homolog	COA6	88.0	3	32.0
P02776	Platelet factor 4	PF4	68.0	3	34.65
Q9Y2B0	Protein canopy homolog 2	CNPY2	97.0	3	21.43
P02545	Prelamin-A/C	LMNA	182.0	3	6.33
Q9C075	Keratin, type I cytoskeletal 23	KRT23	68.0	2	6.87
P09234	U1 small nuclear ribonucleoprotein C	SNRPC	188.0	2	18.87
P61513	60S ribosomal protein L37a	RPL37A	249.0	2	32.61
P61978	Heterogeneous nuclear ribonucleoprotein K	HNRNPK	178.0	2	8.42
P67809	Nuclease-sensitive element-binding protein 1	YBX1	169.0	2	12.04
P62304	Small nuclear ribonucleoprotein E	SNRPE	147.0	2	39.13
P55008	Allograft inflammatory factor 1	AIF1	175.0	2	20.41
Q9H444	Charged multivesicular body protein 4b	CHMP4B	146.0	2	10.71
P60866	40S ribosomal protein S20	RPS20	196.0	2	19.33
P02787	Serotransferrin	TF	118.0	2	7.45
P01024	Complement C3	C3	129.0	2	1.32
Q15691	Microtubule-associated protein RP/EB family member 1	MAPRE1	113.0	2	11.94
P30048	Thioredoxin-dependent peroxide reductase, mitochondrial	PRDX3	109.0	2	10.16
Q9NZ45	CDGSH iron-sulfur domain-containing protein 1	CISD1	102.0	2	32.41
P46779	60S ribosomal protein L28	RPL28	127.0	2	16.06
Q9BW30	Tubulin polymerization-promoting protein family member 3	TPPP3	106.0	2	13.64
P62913	60S ribosomal protein L11	RPL11	106.0	2	12.92
P20160	Azurocidin	AZU1	88.0	2	7.17
P18621	60S ribosomal protein L17	RPL17	94.0	2	16.3
Q13765	Nascent polypeptide-associated complex subunit alpha	NACA	94.0	2	12.56
P04083	Annexin A1	ANXA1	83.0	2	7.8
Q9UMS6	Synaptopodin-2	SYNPO2	83.0	2	3.2
Q4VC31	Coiled-coil domain-containing protein 58	CCDC58	82.0	2	13.89
Q96FJ2;P63167	Dynein light chain 2, cytoplasmic;Dynein light chain 1, cytoplasmic	DYNLL2;DYNLL1	91.0	2	24.72;24.72
Q9Y2Y8	Proteoglycan 3	PRG3	77.0	2	12.44
Q14739	Lamin-B receptor	LBR	77.0	2	3.41
P07737	Profilin-1	PFN1	88.0	2	20.0
P06454	Prothymosin alpha	PTMA	127.0	2	13.51
P35637	RNA-binding protein FUS	FUS	66.0	2	5.32
Q59GN2;P62891	Putative 60S ribosomal protein L39-like 5;60S ribosomal protein L39	RPL39P5;RPL39	85.0	2	19.61;19.61
Q9Y237	Peptidyl-prolyl cis-trans isomerase NIMA-interacting 4	PIN4	93.0	2	17.56
P02652	Apolipoprotein A-II	APOA2	64.0	2	17.0
Q00688	Peptidyl-prolyl cis-trans isomerase FKBP3	FKBP3	115.0	2	12.95
Q9Y3B4	Pre-mRNA branch site protein p14	SF3B14	117.0	2	20.8
P82932	28S ribosomal protein S6, mitochondrial	MRPS6	59.0	2	16.8
Q15746	Myosin light chain kinase, smooth muscle	MYLK	75.0	2	1.15
P0C0L4;P0C0L5	Complement C4-A;Complement C4-B	C4A;C4B	99.0	2	1.38;1.38
Q8TCC3	39S ribosomal protein L30, mitochondrial	MRPL30	85.0	2	13.04
P05386	60S acidic ribosomal protein P1	RPLP1	201.0	2	51.75
P31151	Protein S100-A7	S100A7	86.0	2	21.78
P20930	Filaggrin	FLG	50.0	2	1.77
P62861	40S ribosomal protein S30	FAU	62.0	2	18.64
P50238	Cysteine-rich protein 1	CRIP1	57.0	2	36.36
Q99417	C-Myc-binding protein	MYCBP	98.0	2	30.1
Q9Y3D3	28S ribosomal protein S16, mitochondrial	MRPS16	90.0	2	15.33
Q06830	Peroxiredoxin-1	PRDX1	72.0	2	10.55
P32119	Peroxiredoxin-2	PRDX2	95.0	2	14.14
P04004	Vitronectin	VTN	61.0	2	7.74
Q99757	Thioredoxin, mitochondrial	TXN2	180.0	2	17.47
P40926	Malate dehydrogenase, mitochondrial	MDH2	105.0	2	8.88
Q9BQE3;P68363;Q71U36	Tubulin alpha-1C chain;Tubulin alpha-1B chain;Tubulin alpha-1A chain	TUBA1C;TUBA1B;TUBA1A	103.0	2	5.35;5.32;5.32
P07108	Acyl-CoA-binding protein	DBI	145.0	2	41.38
P02749	Beta-2-glycoprotein 1	APOH	65.0	2	7.54
O75347	Tubulin-specific chaperone A	TBCA	70.0	2	10.19
P11678	Eosinophil peroxidase	EPX	60.0	2	3.08
P05451	Lithostathine-1-alpha	REG1A	91.0	2	16.27
P61956	Small ubiquitin-related modifier 2	SUMO2	53.0	2	23.16
Q9Y2R5	28S ribosomal protein S17, mitochondrial	MRPS17	48.0	2	13.85
Q00839	Heterogeneous nuclear ribonucleoprotein U	HNRNPU	155.0	2	4.12
P62701	40S ribosomal protein S4, X isoform	RPS4X	39.0	2	11.41
Q14011	Cold-inducible RNA-binding protein	CIRBP	150.0	2	20.35
Q9Y3D7	Mitochondrial import inner membrane translocase subunit TIM16	PAM16	287.0	2	27.2
P01857	Ig gamma-1 chain C region	IGHG1	111.0	2	8.79
Q8IZQ5	Selenoprotein H	SELH	71.0	2	18.03
Q08188	Protein-glutamine gamma-glutamyltransferase E	TGM3	67.0	2	2.6
Q9UDW1	Cytochrome b-c1 complex subunit 9	UQCR10	183.0	2	38.1
P34096	Ribonuclease 4	RNASE4	91.0	2	16.33
P21741	Midkine	MDK	76.0	2	16.78
P62273	40S ribosomal protein S29	RPS29	59.0	2	32.14
P04040	Catalase	CAT	130.0	2	6.07
P01040	Cystatin-A	CSTA	113.0	2	30.61
P25815	Protein S100-P	S100P	107.0	2	24.21
P17066;P48741	Heat shock 70 kDa protein 6;Putative heat shock 70 kDa protein 7	HSPA6;HSPA7	100.0	2	3.73;6.54
Q9NP97	Dynein light chain roadblock-type 1	DYNLRB1	94.0	2	29.17
Q06141	Regenerating islet-derived protein 3-alpha	REG3A	130.0	2	22.29
P14406	Cytochrome c oxidase subunit 7A2, mitochondrial	COX7A2	107.0	2	27.71
Q5U5X0	Complex III assembly factor LYRM7	LYRM7	136.0	2	24.04
P26885	Peptidyl-prolyl cis-trans isomerase FKBP2	FKBP2	55.0	2	28.17
Q13835	Plakophilin-1	PKP1	100.0	2	3.48
P59768	Guanine nucleotide-binding protein G(I)/G(S)/G(O) subunit gamma-2	GNG2	92.0	2	29.58
Q9Y3D6	Mitochondrial fission 1 protein	FIS1	79.0	2	16.45
P56134	ATP synthase subunit f, mitochondrial	ATP5J2	129.0	2	25.53
O75438	NADH dehydrogenase [ubiquinone] 1 beta subcomplex subunit 1	NDUFB1	53.0	2	32.76
P04054	Phospholipase A2	PLA2G1B	73.0	2	13.51
Q9BY43	Charged multivesicular body protein 4a	CHMP4A	112.0	2	10.36
A6NCN2;O43790;P78385	Keratin-81-like protein KRT121P;Keratin, type II cuticular Hb6;Keratin, type II cuticular Hb3	KRT121P;KRT86;KRT83	65.0	2	6.27;3.29;3.25
Q9BUK0	Coiled-coil-helix-coiled-coil-helix domain-containing protein 7	CHCHD7	39.0	2	31.76
P50454	Serpin H1	SERPINH1	142.0	1	6.22
Q9BW72	HIG1 domain family member 2A, mitochondrial	HIGD2A	135.0	1	23.58
P43243	Matrin-3	MATR3	126.0	1	2.48
O94811	Tubulin polymerization-promoting protein	TPPP	122.0	1	7.31
Q02878	60S ribosomal protein L6	RPL6	112.0	1	5.21
Q9ULC4	Malignant T-cell-amplified sequence 1	MCTS1	117.0	1	9.39
Q96K17	Transcription factor BTF3 homolog 4	BTF3L4	100.0	1	13.92
P02675	Fibrinogen beta chain	FGB	99.0	1	3.87
P42357	Histidine ammonia-lyase	HAL	99.0	1	2.74
O75506	Heat shock factor-binding protein 1	HSBP1	93.0	1	25.0
Q9UJC5	SH3 domain-binding glutamic acid-rich-like protein 2	SH3BGRL2	89.0	1	13.08
P50914	60S ribosomal protein L14	RPL14	91.0	1	5.58
Q92665	28S ribosomal protein S31, mitochondrial	MRPS31	84.0	1	5.82
P50552	Vasodilator-stimulated phosphoprotein	VASP	83.0	1	3.68
O14519	Cyclin-dependent kinase 2-associated protein 1	CDK2AP1	81.0	1	11.3
P10809	60 kDa heat shock protein, mitochondrial	HSPD1	109.0	1	3.66
Q96AG4	Leucine-rich repeat-containing protein 59	LRRC59	68.0	1	3.91
Q02543	60S ribosomal protein L18a	RPL18A	83.0	1	7.39
Q9Y2S6	Translation machinery-associated protein 7	TMA7	89.0	1	14.06
Q9Y5K6	CD2-associated protein	CD2AP	65.0	1	2.19
Q14980	Nuclear mitotic apparatus protein 1	NUMA1	64.0	1	0.9
P09497	Clathrin light chain B	CLTB	63.0	1	3.93
P16220;P18846	Cyclic AMP-responsive element-binding protein 1;Cyclic AMP-dependent transcription factor ATF-1	CREB1;ATF1	66.0	1	2.64;3.32
Q9Y4Z0	U6 snRNA-associated Sm-like protein LSm4	LSM4	65.0	1	7.19
Q9BQ48	39S ribosomal protein L34, mitochondrial	MRPL34	70.0	1	13.04
Q5VTU8;P56381	ATP synthase subunit epsilon-like protein, mitochondrial;ATP synthase subunit epsilon, mitochondrial	ATP5EP2;ATP5E	62.0	1	15.69;15.69
Q16698	2,4-dienoyl-CoA reductase, mitochondrial	DECR1	61.0	1	3.88
P47914	60S ribosomal protein L29	RPL29	63.0	1	9.43
O00422	Histone deacetylase complex subunit SAP18	SAP18	61.0	1	9.15
P02655	Apolipoprotein C-II	APOC2	58.0	1	20.79
Q13561	Dynactin subunit 2	DCTN2	60.0	1	1.75
P62753	40S ribosomal protein S6	RPS6	61.0	1	3.21
Q13361	Microfibrillar-associated protein 5	MFAP5	55.0	1	5.2
P46778	60S ribosomal protein L21	RPL21	123.0	1	9.38
P55957	BH3-interacting domain death agonist	BID	72.0	1	7.69
Q5T750	Skin-specific protein 32	XP32	54.0	1	3.2
O43633	Charged multivesicular body protein 2a	CHMP2A	51.0	1	3.15
Q12802	A-kinase anchor protein 13	AKAP13	73.0	1	0.28
Q96BP2	Coiled-coil-helix-coiled-coil-helix domain-containing protein 1	CHCHD1	48.0	1	9.32
P08246	Neutrophil elastase	ELANE	44.0	1	3.75
P17900	Ganglioside GM2 activator	GM2A	43.0	1	10.36
Q14956	Transmembrane glycoprotein NMB	GPNMB	103.0	1	3.15
Q14978	Nucleolar and coiled-body phosphoprotein 1	NOLC1	91.0	1	2.15
Q9UL46	Proteasome activator complex subunit 2	PSME2	36.0	1	9.21
Q9P013	Spliceosome-associated protein CWC15 homolog	CWC15	32.0	1	4.8
Q9Y241	HIG1 domain family member 1A, mitochondrial	HIGD1A	50.0	1	23.66
P0C7P0	CDGSH iron-sulfur domain-containing protein 3, mitochondrial	CISD3	62.0	1	10.24
P02788	Lactotransferrin	LTF	27.0	1	1.83
Q96PE7	Methylmalonyl-CoA epimerase, mitochondrial	MCEE	141.0	1	16.48
P35221	Catenin alpha-1	CTNNA1	103.0	1	2.87
P00738	Haptoglobin	HP	87.0	1	3.2
P41208	Centrin-2	CETN2	81.0	1	7.56
P63313	Thymosin beta-10	TMSB10	80.0	1	31.82
P02766	Transthyretin	TTR	74.0	1	15.65
Q9NPA8	Enhancer of yellow 2 transcription factor homolog	ENY2	73.0	1	16.83
P14317	Hematopoietic lineage cell-specific protein	HCLS1	70.0	1	1.85
Q8N684	Cleavage and polyadenylation specificity factor subunit 7	CPSF7	69.0	1	5.31
Q9BRP8	Partner of Y14 and mago	WIBG	67.0	1	5.39
P53803	DNA-directed RNA polymerases I, II, and III subunit RPABC4	POLR2K	60.0	1	12.07
P56181	NADH dehydrogenase [ubiquinone] flavoprotein 3, mitochondrial	NDUFV3	84.0	1	14.81
O75821	Eukaryotic translation initiation factor 3 subunit G	EIF3G	59.0	1	2.81
Q14919	Dr1-associated corepressor	DRAP1	57.0	1	5.37
O75394	39S ribosomal protein L33, mitochondrial	MRPL33	101.0	1	16.92
Q9NVS2	28S ribosomal protein S18a, mitochondrial	MRPS18A	54.0	1	7.14
P09012;P08579	U1 small nuclear ribonucleoprotein A;U2 small nuclear ribonucleoprotein B''	SNRPA;SNRPB2	51.0	1	2.84;3.56
P41223	Protein BUD31 homolog	BUD31	51.0	1	5.56
Q96HC4	PDZ and LIM domain protein 5	PDLIM5	48.0	1	2.35
Q9HD89	Resistin	RETN	48.0	1	13.89
P02679	Fibrinogen gamma chain	FGG	45.0	1	1.99
P61244	Protein max	MAX	44.0	1	8.13
P20774	Mimecan	OGN	42.0	1	5.37
Q8NBS9	Thioredoxin domain-containing protein 5	TXNDC5	42.0	1	6.94
P09132	Signal recognition particle 19 kDa protein	SRP19	41.0	1	8.33
P05155	Plasma protease C1 inhibitor	SERPING1	41.0	1	3.6
Q15404	Ras suppressor protein 1	RSU1	40.0	1	8.66
Q9BYC8	39S ribosomal protein L32, mitochondrial	MRPL32	176.0	1	12.23
O14907	Tax1-binding protein 3	TAX1BP3	126.0	1	13.71
P68036	Ubiquitin-conjugating enzyme E2 L3	UBE2L3	121.0	1	14.29
Q96IX5	Up-regulated during skeletal muscle growth protein 5	USMG5	120.0	1	25.86
Q13510	Acid ceramidase	ASAH1	80.0	1	4.3
O14737	Programmed cell death protein 5	PDCD5	75.0	1	10.4
Q05707	Collagen alpha-1(XIV) chain	COL14A1	61.0	1	0.67
P62942	Peptidyl-prolyl cis-trans isomerase FKBP1A	FKBP1A	62.0	1	12.04
Q8WZ42	Titin	TTN	51.0	1	0.02
Q96DA0	Zymogen granule protein 16 homolog B	ZG16B	51.0	1	4.33
Q96A26	Protein FAM162A	FAM162A	51.0	1	7.14
Q9Y490	Talin-1	TLN1	58.0	1	0.51
Q6P1N0	Coiled-coil and C2 domain-containing protein 1A	CC2D1A	45.0	1	1.05
P52272	Heterogeneous nuclear ribonucleoprotein M	HNRNPM	44.0	1	1.23
Q15365	Poly(rC)-binding protein 1	PCBP1	43.0	1	5.9
P06733	Alpha-enolase	ENO1	52.0	1	3.92
P13667	Protein disulfide-isomerase A4	PDIA4	39.0	1	2.33
P15954	Cytochrome c oxidase subunit 7C, mitochondrial	COX7C	41.0	1	14.29
O75027	ATP-binding cassette sub-family B member 7, mitochondrial	ABCB7	39.0	1	2.53
P56378	6.8 kDa mitochondrial proteolipid	MP68	36.0	1	20.69
P01011	Alpha-1-antichymotrypsin	SERPINA3	87.0	1	4.02
Q9ULG1	DNA helicase INO80	INO80	36.0	1	0.64
P23193	Transcription elongation factor A protein 1	TCEA1	29.0	1	4.32
Q9BYT8	Neurolysin, mitochondrial	NLN	28.0	1	1.99
P52943	Cysteine-rich protein 2	CRIP2	247.0	1	15.38
Q86TS9	39S ribosomal protein L52, mitochondrial	MRPL52	117.0	1	14.63
Q6KB66	Keratin, type II cytoskeletal 80	KRT80	38.0	1	2.21
Q9BQC6	Ribosomal protein 63, mitochondrial	MRP63	91.0	1	12.75
P60174	Triosephosphate isomerase	TPI1	67.0	1	4.55
Q99471	Prefoldin subunit 5	PFDN5	91.0	1	11.69
Q6V1P9	Protocadherin-23	DCHS2	59.0	1	0.27
Q9P1F3	Costars family protein ABRACL	ABRACL	70.0	1	16.05
Q9GZZ8	Extracellular glycoprotein lacritin	LACRT	51.0	1	7.97
P35659	Protein DEK	DEK	47.0	1	2.4
Q9Y5J6	Mitochondrial import inner membrane translocase subunit Tim10 B	TIMM10B	45.0	1	7.77
P84101	Small EDRK-rich factor 2	SERF2	52.0	1	15.25
Q9Y3D5	28S ribosomal protein S18c, mitochondrial	MRPS18C	39.0	1	8.45
Q02383;P04279	Semenogelin-2;Semenogelin-1	SEMG2;SEMG1	50.0	1	3.78;4.76
Q13094	Lymphocyte cytosolic protein 2	LCP2	40.0	1	3.0
O94818	Nucleolar protein 4	NOL4	29.0	1	1.72
P50395	Rab GDP dissociation inhibitor beta	GDI2	33.0	1	4.27
Q5XKP0	Protein QIL1	QIL1	28.0	1	16.95
Q5EBL8	PDZ domain-containing protein 11	PDZD11	169.0	1	17.14
Q13283	Ras GTPase-activating protein-binding protein 1	G3BP1	96.0	1	2.79
P15311	Ezrin	EZR	96.0	1	2.22
Q07654	Trefoil factor 3	TFF3	47.0	1	13.75
P01008	Antithrombin-III	SERPINC1	35.0	1	2.59
Q5D1E8;Q5HYM0;Q9C0D7	Ribonuclease ZC3H12A;Probable ribonuclease ZC3H12B;Probable ribonuclease ZC3H12C	ZC3H12A;ZC3H12B;ZC3H12C	30.0	1	2.17;1.58;1.47
Q96KB5	Lymphokine-activated killer T-cell-originated protein kinase	PBK	22.0	1	2.17
P31025	Lipocalin-1	LCN1	110.0	1	18.18
Q99439;Q15417	Calponin-2;Calponin-3	CNN2;CNN3	54.0	1	3.56;3.34
Q9UHA4	Ragulator complex protein LAMTOR3	LAMTOR3	51.0	1	8.06
Q9BU61	NADH dehydrogenase [ubiquinone] 1 alpha subcomplex assembly factor 3	NDUFAF3	41.0	1	5.43
Q9Y2R0	Cytochrome c oxidase assembly protein 3 homolog, mitochondrial	COA3	42.0	1	8.49
P35542	Serum amyloid A-4 protein	SAA4	31.0	1	6.15
Q14802	FXYD domain-containing ion transport regulator 3	FXYD3	19.0	1	21.84
P56704	Protein Wnt-3a	WNT3A	18.0	1	3.98
P07339	Cathepsin D	CTSD	86.0	1	2.67
P00709	Alpha-lactalbumin	LALBA	84.0	1	9.86
Q07666	KH domain-containing, RNA-binding, signal transduction-associated protein 1	KHDRBS1	70.0	1	2.48
P49773	Histidine triad nucleotide-binding protein 1	HINT1	50.0	1	15.87
Q8N983	39S ribosomal protein L43, mitochondrial	MRPL43	39.0	1	5.12
P82979	SAP domain-containing ribonucleoprotein	SARNP	146.0	1	9.05
Q9NZN4	EH domain-containing protein 2	EHD2	106.0	1	3.5
P13164;Q01629;Q01628	Interferon-induced transmembrane protein 1;Interferon-induced transmembrane protein 2;Interferon-induced transmembrane protein 3	IFITM1;IFITM2;IFITM3	96.0	1	12.8;12.12;12.03
O43670	Zinc finger protein 207	ZNF207	57.0	1	2.72
Q86WW8	Cytochrome c oxidase assembly factor 5	COA5	39.0	1	10.81
O43504	Ragulator complex protein LAMTOR5	LAMTOR5	37.0	1	10.99
Q9Y6G3	39S ribosomal protein L42, mitochondrial	MRPL42	34.0	1	4.23
P61247	40S ribosomal protein S3a	RPS3A	33.0	1	3.41
P20962	Parathymosin	PTMS	33.0	1	11.76
O00585	C-C motif chemokine 21	CCL21	26.0	1	9.7
Q9HCY8	Protein S100-A14	S100A14	87.0	1	14.42
Q9Y291	28S ribosomal protein S33, mitochondrial	MRPS33	63.0	1	11.32
Q9Y2W3	Proton-associated sugar transporter A	SLC45A1	39.0	1	1.34
Q9NRP2	COX assembly mitochondrial protein 2 homolog	CMC2	37.0	1	12.66
P24158	Myeloblastin	PRTN3	36.0	1	3.13
Q13185	Chromobox protein homolog 3	CBX3	28.0	1	7.1
Q9UNZ5	Leydig cell tumor 10 kDa protein homolog	C19orf53	59.0	1	8.08
Q96HJ9	UPF0562 protein C7orf55	C7orf55	58.0	1	7.08
Q53GG5	PDZ and LIM domain protein 3	PDLIM3	58.0	1	8.52
P12830	Cadherin-1	CDH1	55.0	1	1.02
P49748	Very long-chain specific acyl-CoA dehydrogenase, mitochondrial	ACADVL	51.0	1	1.83
Q9NZT1	Calmodulin-like protein 5	CALML5	48.0	1	5.48
Q9NSB4	Keratin, type II cuticular Hb2	KRT82	45.0	1	1.95
P63172	Dynein light chain Tctex-type 1	DYNLT1	44.0	1	15.93
Q05397	Focal adhesion kinase 1	PTK2	36.0	1	0.86
Q6WBX8	Cell cycle checkpoint control protein RAD9B	RAD9B	33.0	1	2.11
Q9BUP0;Q96C19	EF-hand domain-containing protein D1;EF-hand domain-containing protein D2	EFHD1;EFHD2	29.0	1	4.18;4.17
P02794	Ferritin heavy chain	FTH1	26.0	1	5.46

## Sheet: Table S3
Table S3: list of identified core histone-derived peptides.
Peptide sequence	Histone SwissProt ACC	Histone name
NDEELNKLLGR + Acetyl (K)	Q93077	Histone H2A type 1-C
LLGRVTIAQGGVLPNIQAVLLPK	Q93077	Histone H2A type 1-C
NDEELNKLLGR	Q93077	Histone H2A type 1-C
VGAGAPVYMAAVLEY	Q6FI13	Histone H2A type 2-A
VGAGAPVYMAAVLEYL	Q6FI13	Histone H2A type 2-A
VGAGAPVYMAAVLEYLTAEI	Q6FI13	Histone H2A type 2-A
VGAGAPVYMAAVLEYLTAEI + Oxidation (M)	Q6FI13	Histone H2A type 2-A
VGAGAPVYMAAVLEYLTAEILELAGNAAR	Q6FI13	Histone H2A type 2-A
VGAGAPVYMAAVLEYLTAEILELAGNAAR + Oxidation (M)	Q6FI13	Histone H2A type 2-A
VGAGAPVYMAAVLEYLTA	Q6FI13	Histone H2A type 2-A
MAAVLEYLTAEILELAGNAAR + Oxidation (M)	Q6FI13	Histone H2A type 2-A
MAAVLEYLTAEILELAGNAAR	Q6FI13	Histone H2A type 2-A
VGAGAPVYMAAVL	Q6FI13	Histone H2A type 2-A
VGAGAPVYMAAVLEYLTAEILELAGN	Q6FI13	Histone H2A type 2-A
NDEELNKLLGK	Q6FI13,Q96KK5,P0C0S8	Histone H2A type 2-A,Histone H2A type 1-H,Histone H2A type 1
NDEELNKLLGK + Acetyl (K)	Q6FI13,Q96KK5,P0C0S8	Histone H2A type 2-A,Histone H2A type 1-H,Histone H2A type 1
DEELNKLLGKVTIAQGGVLPNIQAVLLPK + 2 Acetyl (K)	Q6FI13,Q96KK5,P0C0S8	Histone H2A type 2-A,Histone H2A type 1-H,Histone H2A type 1
LGKVTIAQGGVLPNIQAVLLPK + Phospho (ST)	Q6FI13,Q96KK5,P0C0S8	Histone H2A type 2-A,Histone H2A type 1-H,Histone H2A type 1
KVTIAQGGVLPNIQAVLLPK	Q6FI13,Q96KK5,P0C0S8	Histone H2A type 2-A,Histone H2A type 1-H,Histone H2A type 1
LGKVTIAQGGVLPNIQAVLLPK + Acetyl (K)	Q6FI13,Q96KK5,P0C0S8	Histone H2A type 2-A,Histone H2A type 1-H,Histone H2A type 1
LGKVTIAQGGVLPNIQAVLLPKK + 2 Acetyl (K)	Q6FI13,Q96KK5,P0C0S8	Histone H2A type 2-A,Histone H2A type 1-H,Histone H2A type 1
KTESHHK	Q6FI13,Q96KK5,P0C0S8,Q93077	Histone H2A type 2-A,Histone H2A type 1-H,Histone H2A type 1,Histone H2A type 1-C
VTIAQGGVLPNIQAV	Q6FI13,Q96KK5,P0C0S8,Q93077	Histone H2A type 2-A,Histone H2A type 1-H,Histone H2A type 1,Histone H2A type 1-C
VTIAQGGVLPNIQAVLL	Q6FI13,Q96KK5,P0C0S8,Q93077	Histone H2A type 2-A,Histone H2A type 1-H,Histone H2A type 1,Histone H2A type 1-C
VTIAQGGVLPNIQAVL	Q6FI13,Q96KK5,P0C0S8,Q93077	Histone H2A type 2-A,Histone H2A type 1-H,Histone H2A type 1,Histone H2A type 1-C
VTIAQGGVLPNIQA	Q6FI13,Q96KK5,P0C0S8,Q93077	Histone H2A type 2-A,Histone H2A type 1-H,Histone H2A type 1,Histone H2A type 1-C
HLQLAVRNDEELNK + Deamidated (R)	Q8IUE6	Histone H2A type 2-B
HLQLAVRNDEELNK + Methyl (R)	Q8IUE6	Histone H2A type 2-B
KTESHKPGK	Q8IUE6	Histone H2A type 2-B
KTSATVGPKAPSGGK + Acetyl (K)	P16104	Histone H2A.x
AIRNDEELNK + Deamidated (R)	P16104,Q6FI13,Q96KK5,P0C0S8,Q93077	Histone H2A.x,Histone H2A type 2-A,Histone H2A type 1-H,Histone H2A type 1,Histone H2A type 1-C
HLQLAIRNDEELNK + Deamidated (R)	P16104,Q6FI13,Q96KK5,P0C0S8,Q93077	Histone H2A.x,Histone H2A type 2-A,Histone H2A type 1-H,Histone H2A type 1,Histone H2A type 1-C
LLGGVTIAQGGVLPN	P16104,Q8IUE6	Histone H2A.x,Histone H2A type 2-B
LLGGVTIAQGGVLPNIQAV	P16104,Q8IUE6	Histone H2A.x,Histone H2A type 2-B
GVTIAQGGVLPNIQAVLLPK	P16104,Q8IUE6	Histone H2A.x,Histone H2A type 2-B
LLGGVTIAQGGVLPNIQAVLLPK	P16104,Q8IUE6	Histone H2A.x,Histone H2A type 2-B
KLLGGVTIAQGGVLPNIQAVLLPK	P16104,Q8IUE6	Histone H2A.x,Histone H2A type 2-B
LLGGVTIAQGGVLPNIQAVLLPKK + Acetyl (K)	P16104,Q8IUE6	Histone H2A.x,Histone H2A type 2-B
NDEELNKLLGGVTIAQGGVLPNIQAVLLPK	P16104,Q8IUE6	Histone H2A.x,Histone H2A type 2-B
NDEELNKLLGGVTIAQGGVLPNIQAVLLPK + Acetyl (K)	P16104,Q8IUE6	Histone H2A.x,Histone H2A type 2-B
RNDEELNKLLGGVTIAQGGVLPNIQAVLLPK + Methyl (R)	P16104,Q8IUE6	Histone H2A.x,Histone H2A type 2-B
RNDEELNKLLGGVTIAQGGVLPNIQAVLLPK	P16104,Q8IUE6	Histone H2A.x,Histone H2A type 2-B
NDEELNKLLGGV	P16104,Q8IUE6	Histone H2A.x,Histone H2A type 2-B
LLGGVTIAQGGVLPNIQ	P16104,Q8IUE6	Histone H2A.x,Histone H2A type 2-B
VGAGAPVYLAAVL	P16104,Q8IUE6,Q96KK5,P0C0S8,Q93077	Histone H2A.x,Histone H2A type 2-B,Histone H2A type 1-H,Histone H2A type 1,Histone H2A type 1-C
VGAGAPVYLAAVLEYLTA	P16104,Q8IUE6,Q96KK5,P0C0S8,Q93077	Histone H2A.x,Histone H2A type 2-B,Histone H2A type 1-H,Histone H2A type 1,Histone H2A type 1-C
VGAGAPVYLAAVLEYLTAEILELAGNAAR	P16104,Q8IUE6,Q96KK5,P0C0S8,Q93077	Histone H2A.x,Histone H2A type 2-B,Histone H2A type 1-H,Histone H2A type 1,Histone H2A type 1-C
VGAGAPVYLAA	P16104,Q8IUE6,Q96KK5,P0C0S8,Q93077	Histone H2A.x,Histone H2A type 2-B,Histone H2A type 1-H,Histone H2A type 1,Histone H2A type 1-C
VGAGAPVYLAAVLEYL	P16104,Q8IUE6,Q96KK5,P0C0S8,Q93077	Histone H2A.x,Histone H2A type 2-B,Histone H2A type 1-H,Histone H2A type 1,Histone H2A type 1-C
IQAVLLPK	P16104,Q8IUE6,Q6FI13,Q96KK5,P0C0S8,Q93077	Histone H2A.x,Histone H2A type 2-B,Histone H2A type 2-A,Histone H2A type 1-H,Histone H2A type 1,Histone H2A type 1-C
LELAGNAAR	P16104,Q8IUE6,Q6FI13,Q96KK5,P0C0S8,Q93077	Histone H2A.x,Histone H2A type 2-B,Histone H2A type 2-A,Histone H2A type 1-H,Histone H2A type 1,Histone H2A type 1-C
LPNIQAVLLPK	P16104,Q8IUE6,Q6FI13,Q96KK5,P0C0S8,Q93077	Histone H2A.x,Histone H2A type 2-B,Histone H2A type 2-A,Histone H2A type 1-H,Histone H2A type 1,Histone H2A type 1-C
GGVLPNIQAVLLPK	P16104,Q8IUE6,Q6FI13,Q96KK5,P0C0S8,Q93077	Histone H2A.x,Histone H2A type 2-B,Histone H2A type 2-A,Histone H2A type 1-H,Histone H2A type 1,Histone H2A type 1-C
LTAEILELAGNAAR	P16104,Q8IUE6,Q6FI13,Q96KK5,P0C0S8,Q93077	Histone H2A.x,Histone H2A type 2-B,Histone H2A type 2-A,Histone H2A type 1-H,Histone H2A type 1,Histone H2A type 1-C
EYLTAEILELAGNAAR	P16104,Q8IUE6,Q6FI13,Q96KK5,P0C0S8,Q93077	Histone H2A.x,Histone H2A type 2-B,Histone H2A type 2-A,Histone H2A type 1-H,Histone H2A type 1,Histone H2A type 1-C
VTIAQGGVLPNIQAVLLPK	P16104,Q8IUE6,Q6FI13,Q96KK5,P0C0S8,Q93077	Histone H2A.x,Histone H2A type 2-B,Histone H2A type 2-A,Histone H2A type 1-H,Histone H2A type 1,Histone H2A type 1-C
VLEYLTAEILELAGNAAR	P16104,Q8IUE6,Q6FI13,Q96KK5,P0C0S8,Q93077	Histone H2A.x,Histone H2A type 2-B,Histone H2A type 2-A,Histone H2A type 1-H,Histone H2A type 1,Histone H2A type 1-C
VTIAQGGVLPNIQAVLLPK + Phospho (ST)	P16104,Q8IUE6,Q6FI13,Q96KK5,P0C0S8,Q93077	Histone H2A.x,Histone H2A type 2-B,Histone H2A type 2-A,Histone H2A type 1-H,Histone H2A type 1,Histone H2A type 1-C
AVLEYLTAEILELAGNAAR	P16104,Q8IUE6,Q6FI13,Q96KK5,P0C0S8,Q93077	Histone H2A.x,Histone H2A type 2-B,Histone H2A type 2-A,Histone H2A type 1-H,Histone H2A type 1,Histone H2A type 1-C
AAVLEYLTAEILELAGNAAR	P16104,Q8IUE6,Q6FI13,Q96KK5,P0C0S8,Q93077	Histone H2A.x,Histone H2A type 2-B,Histone H2A type 2-A,Histone H2A type 1-H,Histone H2A type 1,Histone H2A type 1-C
VTIAQGGVLPNIQAVLLPKK + Acetyl (K)	P16104,Q8IUE6,Q6FI13,Q96KK5,P0C0S8,Q93077	Histone H2A.x,Histone H2A type 2-B,Histone H2A type 2-A,Histone H2A type 1-H,Histone H2A type 1,Histone H2A type 1-C
PNIQAVLLPK	P16104,Q8IUE6,Q6FI13,Q96KK5,P0C0S8,Q93077	Histone H2A.x,Histone H2A type 2-B,Histone H2A type 2-A,Histone H2A type 1-H,Histone H2A type 1,Histone H2A type 1-C
GVLPNIQAVLLPK	P16104,Q8IUE6,Q6FI13,Q96KK5,P0C0S8,Q93077	Histone H2A.x,Histone H2A type 2-B,Histone H2A type 2-A,Histone H2A type 1-H,Histone H2A type 1,Histone H2A type 1-C
QGGVLPNIQAVLLPK	P16104,Q8IUE6,Q6FI13,Q96KK5,P0C0S8,Q93077	Histone H2A.x,Histone H2A type 2-B,Histone H2A type 2-A,Histone H2A type 1-H,Histone H2A type 1,Histone H2A type 1-C
IQAVLLPKK + Acetyl (K)	P16104,Q8IUE6,Q6FI13,Q96KK5,P0C0S8,Q93077	Histone H2A.x,Histone H2A type 2-B,Histone H2A type 2-A,Histone H2A type 1-H,Histone H2A type 1,Histone H2A type 1-C
EILELAGNAAR	P16104,Q8IUE6,Q6FI13,Q96KK5,P0C0S8,Q93077	Histone H2A.x,Histone H2A type 2-B,Histone H2A type 2-A,Histone H2A type 1-H,Histone H2A type 1,Histone H2A type 1-C
IAQGGVLPNIQAVLLPK	P16104,Q8IUE6,Q6FI13,Q96KK5,P0C0S8,Q93077	Histone H2A.x,Histone H2A type 2-B,Histone H2A type 2-A,Histone H2A type 1-H,Histone H2A type 1,Histone H2A type 1-C
SSRAGLQFPVGR	P16104,Q8IUE6,Q6FI13,Q96KK5,P0C0S8,Q93077	Histone H2A.x,Histone H2A type 2-B,Histone H2A type 2-A,Histone H2A type 1-H,Histone H2A type 1,Histone H2A type 1-C
LEYLTAEILELAGNAAR	P16104,Q8IUE6,Q6FI13,Q96KK5,P0C0S8,Q93077	Histone H2A.x,Histone H2A type 2-B,Histone H2A type 2-A,Histone H2A type 1-H,Histone H2A type 1,Histone H2A type 1-C
VLPNIQAVLLPK	P16104,Q8IUE6,Q6FI13,Q96KK5,P0C0S8,Q93077	Histone H2A.x,Histone H2A type 2-B,Histone H2A type 2-A,Histone H2A type 1-H,Histone H2A type 1,Histone H2A type 1-C
AGLQFPVGR	P16104,Q8IUE6,Q6FI13,Q96KK5,P0C0S8,Q93077,P0C0S5,Q71UI9	Histone H2A.x,Histone H2A type 2-B,Histone H2A type 2-A,Histone H2A type 1-H,Histone H2A type 1,Histone H2A type 1-C,Histone H2A.Z,Histone H2A.V
GLQFPVGR	P16104,Q8IUE6,Q6FI13,Q96KK5,P0C0S8,Q93077,P0C0S5,Q71UI9	Histone H2A.x,Histone H2A type 2-B,Histone H2A type 2-A,Histone H2A type 1-H,Histone H2A type 1,Histone H2A type 1-C,Histone H2A.Z,Histone H2A.V
ATIAGGGVIPH	P0C0S5,Q71UI9	Histone H2A.Z,Histone H2A.V
ATIAGGGVIPHIHK	P0C0S5,Q71UI9	Histone H2A.Z,Histone H2A.V
ILEYLTAEVLELAGNASK	P0C0S5,Q71UI9	Histone H2A.Z,Histone H2A.V
AILEYLTAEVLELAGNASK	P0C0S5,Q71UI9	Histone H2A.Z,Histone H2A.V
VGATAAVYSAAILEYLTAEVLELAGNASK	P0C0S5,Q71UI9	Histone H2A.Z,Histone H2A.V
GDEELDSLIK	P0C0S5,Q71UI9	Histone H2A.Z,Histone H2A.V
GDEELDSLIKATIAGGGVIPH + Acetyl (K)	P0C0S5,Q71UI9	Histone H2A.Z,Histone H2A.V
SAAILEYLTAEVLELAGNASK	P0C0S5,Q71UI9	Histone H2A.Z,Histone H2A.V
IRGDEELDSLIK	P0C0S5,Q71UI9	Histone H2A.Z,Histone H2A.V
GDEELDSLIKATIAGGGVIPHIHK + Acetyl (K)	P0C0S5,Q71UI9	Histone H2A.Z,Histone H2A.V
LTAEVLELAGNASK	P0C0S5,Q71UI9	Histone H2A.Z,Histone H2A.V
PEPTKSAPAPK + Acetyl (K)	P58876	Histone H2B type 1-D
AVTKYTSSK + Acetyl (K)	Q93079,P62807,P58876,Q99880,P23527,Q16778	Histone H2B type 1-H,Histone H2B type 1-C/E/F/G/I,Histone H2B type 1-D,Histone H2B type 1-L,Histone H2B type 1-O,Histone H2B type 2-E
KESYSVY	Q93079,O60814,P57053,P62807,P58876,Q99880	Histone H2B type 1-H,Histone H2B type 1-K,Histone H2B type F-S,Histone H2B type 1-C/E/F/G/I,Histone H2B type 1-D,Histone H2B type 1-L
ESYSVYVYK	Q93079,O60814,P57053,P62807,P58876,Q99880	Histone H2B type 1-H,Histone H2B type 1-K,Histone H2B type F-S,Histone H2B type 1-C/E/F/G/I,Histone H2B type 1-D,Histone H2B type 1-L
KESYSVYVY	Q93079,O60814,P57053,P62807,P58876,Q99880	Histone H2B type 1-H,Histone H2B type 1-K,Histone H2B type F-S,Histone H2B type 1-C/E/F/G/I,Histone H2B type 1-D,Histone H2B type 1-L
KESYSVYVYK	Q93079,O60814,P57053,P62807,P58876,Q99880	Histone H2B type 1-H,Histone H2B type 1-K,Histone H2B type F-S,Histone H2B type 1-C/E/F/G/I,Histone H2B type 1-D,Histone H2B type 1-L
KESYSVYVYK + Acetyl (K)	Q93079,O60814,P57053,P62807,P58876,Q99880	Histone H2B type 1-H,Histone H2B type 1-K,Histone H2B type F-S,Histone H2B type 1-C/E/F/G/I,Histone H2B type 1-D,Histone H2B type 1-L
ESYSVYVYKVLK	Q93079,O60814,P57053,P62807,P58876,Q99880	Histone H2B type 1-H,Histone H2B type 1-K,Histone H2B type F-S,Histone H2B type 1-C/E/F/G/I,Histone H2B type 1-D,Histone H2B type 1-L
KESYSVYVYKVLK + Acetyl (K)	Q93079,O60814,P57053,P62807,P58876,Q99880	Histone H2B type 1-H,Histone H2B type 1-K,Histone H2B type F-S,Histone H2B type 1-C/E/F/G/I,Histone H2B type 1-D,Histone H2B type 1-L
SYSVYVYK	Q93079,O60814,P57053,P62807,P58876,Q99880	Histone H2B type 1-H,Histone H2B type 1-K,Histone H2B type F-S,Histone H2B type 1-C/E/F/G/I,Histone H2B type 1-D,Histone H2B type 1-L
LPGELAK	Q93079,O60814,P57053,P62807,P58876,Q99880,P23527,P06899,Q16778	Histone H2B type 1-H,Histone H2B type 1-K,Histone H2B type F-S,Histone H2B type 1-C/E/F/G/I,Histone H2B type 1-D,Histone H2B type 1-L,Histone H2B type 1-O,Histone H2B type 1-J,Histone H2B type 2-E
HAVSEGTK	Q93079,O60814,P57053,P62807,P58876,Q99880,P23527,P06899,Q16778	Histone H2B type 1-H,Histone H2B type 1-K,Histone H2B type F-S,Histone H2B type 1-C/E/F/G/I,Histone H2B type 1-D,Histone H2B type 1-L,Histone H2B type 1-O,Histone H2B type 1-J,Histone H2B type 2-E
LLLPGELAK	Q93079,O60814,P57053,P62807,P58876,Q99880,P23527,P06899,Q16778	Histone H2B type 1-H,Histone H2B type 1-K,Histone H2B type F-S,Histone H2B type 1-C/E/F/G/I,Histone H2B type 1-D,Histone H2B type 1-L,Histone H2B type 1-O,Histone H2B type 1-J,Histone H2B type 2-E
KAVTKAQK + 2 Acetyl (K)	Q93079,O60814,P57053,P62807,P58876,Q99880,P23527,P06899,Q16778	Histone H2B type 1-H,Histone H2B type 1-K,Histone H2B type F-S,Histone H2B type 1-C/E/F/G/I,Histone H2B type 1-D,Histone H2B type 1-L,Histone H2B type 1-O,Histone H2B type 1-J,Histone H2B type 2-E
SFVNDIFER	Q93079,O60814,P57053,P62807,P58876,Q99880,P23527,P06899,Q16778	Histone H2B type 1-H,Histone H2B type 1-K,Histone H2B type F-S,Histone H2B type 1-C/E/F/G/I,Histone H2B type 1-D,Histone H2B type 1-L,Histone H2B type 1-O,Histone H2B type 1-J,Histone H2B type 2-E
QVHPDTGISSK	Q93079,O60814,P57053,P62807,P58876,Q99880,P23527,P06899,Q16778	Histone H2B type 1-H,Histone H2B type 1-K,Histone H2B type F-S,Histone H2B type 1-C/E/F/G/I,Histone H2B type 1-D,Histone H2B type 1-L,Histone H2B type 1-O,Histone H2B type 1-J,Histone H2B type 2-E
NSFVNDIFER	Q93079,O60814,P57053,P62807,P58876,Q99880,P23527,P06899,Q16778	Histone H2B type 1-H,Histone H2B type 1-K,Histone H2B type F-S,Histone H2B type 1-C/E/F/G/I,Histone H2B type 1-D,Histone H2B type 1-L,Histone H2B type 1-O,Histone H2B type 1-J,Histone H2B type 2-E
HAVSEGTKAVTK + Acetyl (K)	Q93079,O60814,P57053,P62807,P58876,Q99880,P23527,P06899,Q16778	Histone H2B type 1-H,Histone H2B type 1-K,Histone H2B type F-S,Histone H2B type 1-C/E/F/G/I,Histone H2B type 1-D,Histone H2B type 1-L,Histone H2B type 1-O,Histone H2B type 1-J,Histone H2B type 2-E
AMGIMNSFVNDIF	Q93079,O60814,P57053,P62807,P58876,Q99880,P23527,P06899,Q16778	Histone H2B type 1-H,Histone H2B type 1-K,Histone H2B type F-S,Histone H2B type 1-C/E/F/G/I,Histone H2B type 1-D,Histone H2B type 1-L,Histone H2B type 1-O,Histone H2B type 1-J,Histone H2B type 2-E
IMNSFVNDIFER	Q93079,O60814,P57053,P62807,P58876,Q99880,P23527,P06899,Q16778	Histone H2B type 1-H,Histone H2B type 1-K,Histone H2B type F-S,Histone H2B type 1-C/E/F/G/I,Histone H2B type 1-D,Histone H2B type 1-L,Histone H2B type 1-O,Histone H2B type 1-J,Histone H2B type 2-E
GIMNSFVNDIFER	Q93079,O60814,P57053,P62807,P58876,Q99880,P23527,P06899,Q16778	Histone H2B type 1-H,Histone H2B type 1-K,Histone H2B type F-S,Histone H2B type 1-C/E/F/G/I,Histone H2B type 1-D,Histone H2B type 1-L,Histone H2B type 1-O,Histone H2B type 1-J,Histone H2B type 2-E
VLKQVHPDTGISSK + Acetyl (K)	Q93079,O60814,P57053,P62807,P58876,Q99880,P23527,P06899,Q16778	Histone H2B type 1-H,Histone H2B type 1-K,Histone H2B type F-S,Histone H2B type 1-C/E/F/G/I,Histone H2B type 1-D,Histone H2B type 1-L,Histone H2B type 1-O,Histone H2B type 1-J,Histone H2B type 2-E
GIMNSFVNDIFER + Oxidation (M)	Q93079,O60814,P57053,P62807,P58876,Q99880,P23527,P06899,Q16778	Histone H2B type 1-H,Histone H2B type 1-K,Histone H2B type F-S,Histone H2B type 1-C/E/F/G/I,Histone H2B type 1-D,Histone H2B type 1-L,Histone H2B type 1-O,Histone H2B type 1-J,Histone H2B type 2-E
GIMNSFVNDIFER + Phospho (ST)	Q93079,O60814,P57053,P62807,P58876,Q99880,P23527,P06899,Q16778	Histone H2B type 1-H,Histone H2B type 1-K,Histone H2B type F-S,Histone H2B type 1-C/E/F/G/I,Histone H2B type 1-D,Histone H2B type 1-L,Histone H2B type 1-O,Histone H2B type 1-J,Histone H2B type 2-E
MGIMNSFVNDIFER	Q93079,O60814,P57053,P62807,P58876,Q99880,P23527,P06899,Q16778	Histone H2B type 1-H,Histone H2B type 1-K,Histone H2B type F-S,Histone H2B type 1-C/E/F/G/I,Histone H2B type 1-D,Histone H2B type 1-L,Histone H2B type 1-O,Histone H2B type 1-J,Histone H2B type 2-E
AMGIMNSFVNDIFER	Q93079,O60814,P57053,P62807,P58876,Q99880,P23527,P06899,Q16778	Histone H2B type 1-H,Histone H2B type 1-K,Histone H2B type F-S,Histone H2B type 1-C/E/F/G/I,Histone H2B type 1-D,Histone H2B type 1-L,Histone H2B type 1-O,Histone H2B type 1-J,Histone H2B type 2-E
AMGIMNSFVNDIFER + Oxidation (M)	Q93079,O60814,P57053,P62807,P58876,Q99880,P23527,P06899,Q16778	Histone H2B type 1-H,Histone H2B type 1-K,Histone H2B type F-S,Histone H2B type 1-C/E/F/G/I,Histone H2B type 1-D,Histone H2B type 1-L,Histone H2B type 1-O,Histone H2B type 1-J,Histone H2B type 2-E
AMGIMNSFVNDIFER + Oxidation (M)	Q93079,O60814,P57053,P62807,P58876,Q99880,P23527,P06899,Q16778	Histone H2B type 1-H,Histone H2B type 1-K,Histone H2B type F-S,Histone H2B type 1-C/E/F/G/I,Histone H2B type 1-D,Histone H2B type 1-L,Histone H2B type 1-O,Histone H2B type 1-J,Histone H2B type 2-E
AMGIMNSFVNDIFER + 2 Oxidation (M)	Q93079,O60814,P57053,P62807,P58876,Q99880,P23527,P06899,Q16778	Histone H2B type 1-H,Histone H2B type 1-K,Histone H2B type F-S,Histone H2B type 1-C/E/F/G/I,Histone H2B type 1-D,Histone H2B type 1-L,Histone H2B type 1-O,Histone H2B type 1-J,Histone H2B type 2-E
LLLPGELAKHAVSEGTK + Acetyl (K)	Q93079,O60814,P57053,P62807,P58876,Q99880,P23527,P06899,Q16778	Histone H2B type 1-H,Histone H2B type 1-K,Histone H2B type F-S,Histone H2B type 1-C/E/F/G/I,Histone H2B type 1-D,Histone H2B type 1-L,Histone H2B type 1-O,Histone H2B type 1-J,Histone H2B type 2-E
AMGIMNSFVNDIFER + Phospho (ST)	Q93079,O60814,P57053,P62807,P58876,Q99880,P23527,P06899,Q16778	Histone H2B type 1-H,Histone H2B type 1-K,Histone H2B type F-S,Histone H2B type 1-C/E/F/G/I,Histone H2B type 1-D,Histone H2B type 1-L,Histone H2B type 1-O,Histone H2B type 1-J,Histone H2B type 2-E
AMGIMNSFVNDIFER + Oxidation (M); Phospho (ST)	Q93079,O60814,P57053,P62807,P58876,Q99880,P23527,P06899,Q16778	Histone H2B type 1-H,Histone H2B type 1-K,Histone H2B type F-S,Histone H2B type 1-C/E/F/G/I,Histone H2B type 1-D,Histone H2B type 1-L,Histone H2B type 1-O,Histone H2B type 1-J,Histone H2B type 2-E
AMGIMNSFVNDIFER + Oxidation (M); Phospho (ST)	Q93079,O60814,P57053,P62807,P58876,Q99880,P23527,P06899,Q16778	Histone H2B type 1-H,Histone H2B type 1-K,Histone H2B type F-S,Histone H2B type 1-C/E/F/G/I,Histone H2B type 1-D,Histone H2B type 1-L,Histone H2B type 1-O,Histone H2B type 1-J,Histone H2B type 2-E
QVHPDTGISSKAMGIMNSFVNDIFER + Acetyl (K)	Q93079,O60814,P57053,P62807,P58876,Q99880,P23527,P06899,Q16778	Histone H2B type 1-H,Histone H2B type 1-K,Histone H2B type F-S,Histone H2B type 1-C/E/F/G/I,Histone H2B type 1-D,Histone H2B type 1-L,Histone H2B type 1-O,Histone H2B type 1-J,Histone H2B type 2-E
QVHPDTGISSKAMGIMNSFVNDIFER + Acetyl (K); Oxidation (M)	Q93079,O60814,P57053,P62807,P58876,Q99880,P23527,P06899,Q16778	Histone H2B type 1-H,Histone H2B type 1-K,Histone H2B type F-S,Histone H2B type 1-C/E/F/G/I,Histone H2B type 1-D,Histone H2B type 1-L,Histone H2B type 1-O,Histone H2B type 1-J,Histone H2B type 2-E
QVHPDTGISSKAMGIMNSFVNDIFER + Acetyl (K); Oxidation (M)	Q93079,O60814,P57053,P62807,P58876,Q99880,P23527,P06899,Q16778	Histone H2B type 1-H,Histone H2B type 1-K,Histone H2B type F-S,Histone H2B type 1-C/E/F/G/I,Histone H2B type 1-D,Histone H2B type 1-L,Histone H2B type 1-O,Histone H2B type 1-J,Histone H2B type 2-E
QVHPDTGISSKAMG	Q93079,O60814,P57053,P62807,P58876,Q99880,P23527,P06899,Q16778	Histone H2B type 1-H,Histone H2B type 1-K,Histone H2B type F-S,Histone H2B type 1-C/E/F/G/I,Histone H2B type 1-D,Histone H2B type 1-L,Histone H2B type 1-O,Histone H2B type 1-J,Histone H2B type 2-E
EIQTAVR	Q93079,O60814,P57053,P62807,P58876,Q99880,P23527,P06899,Q16778	Histone H2B type 1-H,Histone H2B type 1-K,Histone H2B type F-S,Histone H2B type 1-C/E/F/G/I,Histone H2B type 1-D,Histone H2B type 1-L,Histone H2B type 1-O,Histone H2B type 1-J,Histone H2B type 2-E
HPDTGISSK	Q93079,O60814,P57053,P62807,P58876,Q99880,P23527,P06899,Q16778	Histone H2B type 1-H,Histone H2B type 1-K,Histone H2B type F-S,Histone H2B type 1-C/E/F/G/I,Histone H2B type 1-D,Histone H2B type 1-L,Histone H2B type 1-O,Histone H2B type 1-J,Histone H2B type 2-E
FVNDIFER	Q93079,O60814,P57053,P62807,P58876,Q99880,P23527,P06899,Q16778	Histone H2B type 1-H,Histone H2B type 1-K,Histone H2B type F-S,Histone H2B type 1-C/E/F/G/I,Histone H2B type 1-D,Histone H2B type 1-L,Histone H2B type 1-O,Histone H2B type 1-J,Histone H2B type 2-E
SAPAPKKGSK + 2 Acetyl (K)	Q93079,O60814,P57053,P62807,P58876,Q99880,P23527,P06899,Q16778	Histone H2B type 1-H,Histone H2B type 1-K,Histone H2B type F-S,Histone H2B type 1-C/E/F/G/I,Histone H2B type 1-D,Histone H2B type 1-L,Histone H2B type 1-O,Histone H2B type 1-J,Histone H2B type 2-E
QVHPDTGISSKAM + Acetyl (K)	Q93079,O60814,P57053,P62807,P58876,Q99880,P23527,P06899,Q16778	Histone H2B type 1-H,Histone H2B type 1-K,Histone H2B type F-S,Histone H2B type 1-C/E/F/G/I,Histone H2B type 1-D,Histone H2B type 1-L,Histone H2B type 1-O,Histone H2B type 1-J,Histone H2B type 2-E
QVHPDTGISSKAMG + Oxidation (M)	Q93079,O60814,P57053,P62807,P58876,Q99880,P23527,P06899,Q16778	Histone H2B type 1-H,Histone H2B type 1-K,Histone H2B type F-S,Histone H2B type 1-C/E/F/G/I,Histone H2B type 1-D,Histone H2B type 1-L,Histone H2B type 1-O,Histone H2B type 1-J,Histone H2B type 2-E
STITSREIQTAVR	Q93079,O60814,P57053,P62807,P58876,Q99880,P23527,P06899,Q16778	Histone H2B type 1-H,Histone H2B type 1-K,Histone H2B type F-S,Histone H2B type 1-C/E/F/G/I,Histone H2B type 1-D,Histone H2B type 1-L,Histone H2B type 1-O,Histone H2B type 1-J,Histone H2B type 2-E
QVHPDTGISSKAMGIMNSFVNDIFER + Trimethyl (K); Oxidation (M)	Q93079,O60814,P57053,P62807,P58876,Q99880,P23527,P06899,Q16778	Histone H2B type 1-H,Histone H2B type 1-K,Histone H2B type F-S,Histone H2B type 1-C/E/F/G/I,Histone H2B type 1-D,Histone H2B type 1-L,Histone H2B type 1-O,Histone H2B type 1-J,Histone H2B type 2-E
VNDIFER	Q93079,O60814,P57053,P62807,P58876,Q99880,P23527,P06899,Q16778	Histone H2B type 1-H,Histone H2B type 1-K,Histone H2B type F-S,Histone H2B type 1-C/E/F/G/I,Histone H2B type 1-D,Histone H2B type 1-L,Histone H2B type 1-O,Histone H2B type 1-J,Histone H2B type 2-E
VLKQVHPDTGISSK	Q93079,O60814,P57053,P62807,P58876,Q99880,P23527,P06899,Q16778	Histone H2B type 1-H,Histone H2B type 1-K,Histone H2B type F-S,Histone H2B type 1-C/E/F/G/I,Histone H2B type 1-D,Histone H2B type 1-L,Histone H2B type 1-O,Histone H2B type 1-J,Histone H2B type 2-E
EIQTAVRLLLPGELAK	Q93079,O60814,P57053,P62807,P58876,Q99880,P23527,P06899,Q16778	Histone H2B type 1-H,Histone H2B type 1-K,Histone H2B type F-S,Histone H2B type 1-C/E/F/G/I,Histone H2B type 1-D,Histone H2B type 1-L,Histone H2B type 1-O,Histone H2B type 1-J,Histone H2B type 2-E
LLLPGELAKHAVSEGTK	Q93079,O60814,P57053,P62807,P58876,Q99880,P23527,P06899,Q16778	Histone H2B type 1-H,Histone H2B type 1-K,Histone H2B type F-S,Histone H2B type 1-C/E/F/G/I,Histone H2B type 1-D,Histone H2B type 1-L,Histone H2B type 1-O,Histone H2B type 1-J,Histone H2B type 2-E
IAGEASR	Q93079,O60814,P57053,P62807,P58876,P23527,P06899,Q16778	Histone H2B type 1-H,Histone H2B type 1-K,Histone H2B type F-S,Histone H2B type 1-C/E/F/G/I,Histone H2B type 1-D,Histone H2B type 1-O,Histone H2B type 1-J,Histone H2B type 2-E
PAKSAPAPK + Acetyl (K)	Q93079,O60814,P57053,P62807,P23527,P06899,Q16778	Histone H2B type 1-H,Histone H2B type 1-K,Histone H2B type F-S,Histone H2B type 1-C/E/F/G/I,Histone H2B type 1-O,Histone H2B type 1-J,Histone H2B type 2-E
PDPAKSAPAPK + Acetyl (K)	Q93079,P23527	Histone H2B type 1-H,Histone H2B type 1-O
PEPAKSAPAPK + Acetyl (K)	O60814,P57053,P62807,P06899,Q16778	Histone H2B type 1-K,Histone H2B type F-S,Histone H2B type 1-C/E/F/G/I,Histone H2B type 1-J,Histone H2B type 2-E
AVTKYTSAK + Acetyl (K)	O60814,P57053,P06899	Histone H2B type 1-K,Histone H2B type F-S,Histone H2B type 1-J
PELAKSAPAPK + Acetyl (K)	Q99880	Histone H2B type 1-L
ESYSIYVYK	P23527,P06899,Q16778	Histone H2B type 1-O,Histone H2B type 1-J,Histone H2B type 2-E
KESYSIYVYK	P23527,P06899,Q16778	Histone H2B type 1-O,Histone H2B type 1-J,Histone H2B type 2-E
KESYSIYVYK + Acetyl (K)	P23527,P06899,Q16778	Histone H2B type 1-O,Histone H2B type 1-J,Histone H2B type 2-E
ESYSIYVYKVLK + Acetyl (K)	P23527,P06899,Q16778	Histone H2B type 1-O,Histone H2B type 1-J,Histone H2B type 2-E
KESYSIY	P23527,P06899,Q16778	Histone H2B type 1-O,Histone H2B type 1-J,Histone H2B type 2-E
KESYSIYVY	P23527,P06899,Q16778	Histone H2B type 1-O,Histone H2B type 1-J,Histone H2B type 2-E
SYSIYVYK	P23527,P06899,Q16778	Histone H2B type 1-O,Histone H2B type 1-J,Histone H2B type 2-E
FQSSAVMALQEAC	P68431	Histone H3.1
FQSSAVMALQEACEAY + Oxidation (M)	P68431	Histone H3.1
QEACEAYLVGLFEDTNLCAIHAK	P68431	Histone H3.1
LQEACEAYLVGLFEDTNLCAIHAK	P68431	Histone H3.1
ALQEACEAYLVGLFEDTNLCAIHAK	P68431	Histone H3.1
VMALQEACEAYLVGLFEDTNLCAIHAK	P68431	Histone H3.1
AVMALQEACEAYLVGLFEDTNLCAIHAK	P68431	Histone H3.1
AVMALQEACEAYLVGLFEDTNLCAIHAK + Oxidation (M)	P68431	Histone H3.1
SAVMALQEACEAYLVGLFEDTNLCAIHAK + Oxidation (M)	P68431	Histone H3.1
SSAVMALQEACEAYLVGLFEDTNLCAIHAK	P68431	Histone H3.1
FQSSAVMALQEACEAYLVGLFEDTNLCAIH	P68431	Histone H3.1
FQSSAVMALQEACEAYLVGLFEDTNLCAIH + Oxidation (M)	P68431	Histone H3.1
FQSSAVMALQEACEAYLVGLFEDTNLCAIHAK	P68431	Histone H3.1
FQSSAVMALQEACEAYLVGLFEDTNLCAIHAK + Oxidation (M)	P68431	Histone H3.1
FQSSAVMALQEACEAYLVGL	P68431	Histone H3.1
SAVMALQEACEAYLVGLFEDTNLCAIHAK	P68431	Histone H3.1
EACEAYLVGLFEDTNLCAIHAK	P68431	Histone H3.1
FQSSAVMALQEACEAY	P68431	Histone H3.1
FQSSAVMALQEAC + Oxidation (M)	P68431	Histone H3.1
KSAPATGGVK + Methyl (K)	P68431,Q71DI3	Histone H3.1,Histone H3.2
KSAPATGGVK + Dimethyl (K)	P68431,Q71DI3	Histone H3.1,Histone H3.2
KSAPATGGVK + Acetyl (K)	P68431,Q71DI3	Histone H3.1,Histone H3.2
KSAPATGGVK + Trimethyl (K)	P68431,Q71DI3	Histone H3.1,Histone H3.2
SAPATGGVKKPHR + Acetyl (K)	P68431,Q71DI3	Histone H3.1,Histone H3.2
KSAPATGGVKKPHR + Acetyl (K); Methyl (K)	P68431,Q71DI3	Histone H3.1,Histone H3.2
KSAPATGGVKKPHR + Dimethyl (K); Acetyl (K)	P68431,Q71DI3	Histone H3.1,Histone H3.2
KSAPATGGVKKPHR + Acetyl (K); Trimethyl (K)	P68431,Q71DI3	Histone H3.1,Histone H3.2
KSAPATGGVKKPHR + Trimethyl (K); Acetyl (K)	P68431,Q71DI3	Histone H3.1,Histone H3.2
KSAPATGGVKKPHR + Acetyl (K); Dimethyl (K)	P68431,Q71DI3	Histone H3.1,Histone H3.2
KSAPATGGVKKPHR + Methyl (K); Acetyl (K)	P68431,Q71DI3	Histone H3.1,Histone H3.2
FQSSAVMALQEASEAYLVGL	Q71DI3	Histone H3.2
VMALQEASEAYLVGLFEDTNLCAIHAK	Q71DI3	Histone H3.2
AVMALQEASEAYLVGLFEDTNLCAIHAK	Q71DI3	Histone H3.2
SAVMALQEASEAYLVGLFEDTNLCAIHAK	Q71DI3	Histone H3.2
SAVMALQEASEAYLVGLFEDTNLCAIHAK + Oxidation (M)	Q71DI3	Histone H3.2
FQSSAVMALQEASEAYLVGLFEDTNLCAIHAK	Q71DI3	Histone H3.2
FQSSAVMALQEASEAYLVGLFEDTNLCAIHAK + Oxidation (M)	Q71DI3	Histone H3.2
FQSSAVMALQEASEAYLVGLFEDTNLCAIHAK + Phospho (ST)	Q71DI3	Histone H3.2
FQSSAVMALQEASEAYLVGLFEDTNLCAIHAK + Oxidation (M); Phospho (ST)	Q71DI3	Histone H3.2
SSAVMALQEASEAYLVGLFEDTNLCAIHAK + Oxidation (M)	Q71DI3	Histone H3.2
AVMALQEASEAYLVGLFEDTNLCAIHAK + Oxidation (M)	Q71DI3	Histone H3.2
FQSSAVMALQEASEAYLVGLFEDTNLCAIH	Q71DI3	Histone H3.2
FQSSAVMALQEASEAY	Q71DI3	Histone H3.2
KSAPSTGGVKKPHR + Dimethyl (K); Acetyl (K)	P84243	Histone H3.3
KSAPSTGGVKKPHR + Acetyl (K); Dimethyl (K)	P84243	Histone H3.3
KSAPSTGGVKKPHR + Acetyl (K); Trimethyl (K)	P84243	Histone H3.3
FQSAAIGALQEASEAY	P84243	Histone H3.3
FQSAAIGALQEASEAYLV	P84243	Histone H3.3
FQSAAIGALQEASEAYLVGL	P84243	Histone H3.3
IGALQEASEAYLVGLFEDTNLCAIHAK	P84243	Histone H3.3
AIGALQEASEAYLVGLFEDTNLCAIHAK	P84243	Histone H3.3
AAIGALQEASEAYLVGLFEDTNLCAIHAK	P84243	Histone H3.3
SAAIGALQEASEAYLVGLFEDTNLCAIHAK	P84243	Histone H3.3
FQSAAIGALQEASEAYLVGLFEDTNLCAIH	P84243	Histone H3.3
FQSAAIGALQEASEAYLVGLFEDTNLCAIHAK	P84243	Histone H3.3
FQSAAIGALQEASEAYLVGLFEDTNLCAIHAKR + Acetyl (K)	P84243	Histone H3.3
KSAPSTGGVK + Acetyl (K)	P84243	Histone H3.3
KSAPSTGGVK + Trimethyl (K)	P84243	Histone H3.3
KSAPSTGGVKKPHR + Methyl (K); Acetyl (K)	P84243	Histone H3.3
FQSAAIGALQEASEAYLVGLF	P84243	Histone H3.3
FQSAAIGALQEASEAYLVGLFEDTNLCAIHAK + Phospho (ST)	P84243	Histone H3.3
SAPSTGGVKKPHR + Acetyl (K)	P84243	Histone H3.3
KSAPSTGGVKKPHR + Acetyl (K); Methyl (K)	P84243	Histone H3.3
QLATKAAR + Acetyl (K)	P84243,P68431,Q71DI3	Histone H3.3,Histone H3.1,Histone H3.2
KSTGGKAPR + 2 Acetyl (K)	P84243,P68431,Q71DI3	Histone H3.3,Histone H3.1,Histone H3.2
YRPGTVALR	P84243,P68431,Q71DI3	Histone H3.3,Histone H3.1,Histone H3.2
KQLATKAAR + 2 Acetyl (K)	P84243,P68431,Q71DI3	Histone H3.3,Histone H3.1,Histone H3.2
YQKSTELLIR	P84243,P68431,Q71DI3	Histone H3.3,Histone H3.1,Histone H3.2
YQKSTELLIR + Acetyl (K)	P84243,P68431,Q71DI3	Histone H3.3,Histone H3.1,Histone H3.2
EIAQDFKTDLR + Dimethyl (K)	P84243,P68431,Q71DI3	Histone H3.3,Histone H3.1,Histone H3.2
EIAQDFKTDLR + Acetyl (K)	P84243,P68431,Q71DI3	Histone H3.3,Histone H3.1,Histone H3.2
VTIMPKDIQLAR + Oxidation (M)	P84243,P68431,Q71DI3	Histone H3.3,Histone H3.1,Histone H3.2
FEDTNLCAIHAK	P84243,P68431,Q71DI3	Histone H3.3,Histone H3.1,Histone H3.2
VTIMPKDIQLAR + Acetyl (K)	P84243,P68431,Q71DI3	Histone H3.3,Histone H3.1,Histone H3.2
RYQKSTELLIR + Acetyl (K)	P84243,P68431,Q71DI3	Histone H3.3,Histone H3.1,Histone H3.2
RVTIMPKDIQLAR + Acetyl (K)	P84243,P68431,Q71DI3	Histone H3.3,Histone H3.1,Histone H3.2
GLFEDTNLCAIHAK	P84243,P68431,Q71DI3	Histone H3.3,Histone H3.1,Histone H3.2
LVGLFEDTNLCAIHAK	P84243,P68431,Q71DI3	Histone H3.3,Histone H3.1,Histone H3.2
EAYLVGLFEDTNLCAIHAK	P84243,P68431,Q71DI3	Histone H3.3,Histone H3.1,Histone H3.2
STGGKAPR + Acetyl (K)	P84243,P68431,Q71DI3	Histone H3.3,Histone H3.1,Histone H3.2
KSTGGKAPR + Acetyl (K)	P84243,P68431,Q71DI3	Histone H3.3,Histone H3.1,Histone H3.2
KSTGGKAPR + Methyl (K); Acetyl (K)	P84243,P68431,Q71DI3	Histone H3.3,Histone H3.1,Histone H3.2
KSTGGKAPR + Trimethyl (K); Acetyl (K)	P84243,P68431,Q71DI3	Histone H3.3,Histone H3.1,Histone H3.2
EDTNLCAIHAK	P84243,P68431,Q71DI3	Histone H3.3,Histone H3.1,Histone H3.2
VTIMPKDIQLAR + Oxidation (M); Acetyl (K)	P84243,P68431,Q71DI3	Histone H3.3,Histone H3.1,Histone H3.2
RVTIMPKDIQLAR + Oxidation (M); Acetyl (K)	P84243,P68431,Q71DI3	Histone H3.3,Histone H3.1,Histone H3.2
YLVGLFEDTNLCAIHAK	P84243,P68431,Q71DI3	Histone H3.3,Histone H3.1,Histone H3.2
PGTVALR	P84243,P68431,Q71DI3	Histone H3.3,Histone H3.1,Histone H3.2
STELLIR	P84243,P68431,Q71DI3	Histone H3.3,Histone H3.1,Histone H3.2
EIAQDFK	P84243,P68431,Q71DI3	Histone H3.3,Histone H3.1,Histone H3.2
KSTGGKAPR + Dimethyl (K); Acetyl (K)	P84243,P68431,Q71DI3	Histone H3.3,Histone H3.1,Histone H3.2
AYLVGLFEDTNLCAIHAK	P84243,P68431,Q71DI3	Histone H3.3,Histone H3.1,Histone H3.2
KQLATKAAR + Acetyl (K)	P84243,P68431,Q71DI3	Histone H3.3,Histone H3.1,Histone H3.2
EIAQDFKTDLR	P84243,P68431,Q71DI3	Histone H3.3,Histone H3.1,Histone H3.2
EASEAYLVGLFEDTNLCAIHAK	P84243,Q71DI3	Histone H3.3,Histone H3.2
QEASEAYLVGLFEDTNLCAIHAK	P84243,Q71DI3	Histone H3.3,Histone H3.2
LQEASEAYLVGLFEDTNLCAIHAK	P84243,Q71DI3	Histone H3.3,Histone H3.2
ALQEASEAYLVGLFEDTNLCAIHAK	P84243,Q71DI3	Histone H3.3,Histone H3.2
GKGGKGLGK + 2 Acetyl (K)	P62805	Histone H4
GLGKGGAKR + 2 Acetyl (K)	P62805	Histone H4
DAVTYTEH	P62805	Histone H4
VFLENVIR	P62805	Histone H4
TVTAMDVVY	P62805	Histone H4
GGKGLGKGGAK + 2 Acetyl (K)	P62805	Histone H4
TVTAMDVVY + Oxidation (M)	P62805	Histone H4
DNIQGITKPA	P62805	Histone H4
IQGITKPAIR	P62805	Histone H4
KTVTAMDVVY	P62805	Histone H4
DAVTYTEHAK	P62805	Histone H4
KTVTAMDVVY + Oxidation (M)	P62805	Histone H4
ISGLIYEETR	P62805	Histone H4
TVTAMDVVYAL	P62805	Histone H4
NIQGITKPAIR	P62805	Histone H4
DAVTYTEHAKR	P62805	Histone H4
TVTAMDVVYALK	P62805	Histone H4
DNIQGITKPAIR	P62805	Histone H4
TVTAMDVVYALK + Oxidation (M)	P62805	Histone H4
DAVTYTEHAKR + Acetyl (K)	P62805	Histone H4
RISGLIYEETR	P62805	Histone H4
DNIQGITKPAIR + Acetyl (K)	P62805	Histone H4
RISGLIYEETR + Phospho (ST)	P62805	Histone H4
GVLKVFLENVIR + Acetyl (K)	P62805	Histone H4
KTVTAMDVVYALK	P62805	Histone H4
KTVTAMDVVYALK + Oxidation (M)	P62805	Histone H4
TVTAMDVVYALKR	P62805	Histone H4
KTVTAMDVVYALK + Acetyl (K)	P62805	Histone H4
RDNIQGITKPAIR	P62805	Histone H4
TVTAMDVVYALKR + Oxidation (M)	P62805	Histone H4
TVTAMDVVYALKR + Acetyl (K)	P62805	Histone H4
TVTAMDVVYALKR + Oxidation (M); Acetyl (K)	P62805	Histone H4
VFLENVIRDAVTYTEHAK	P62805	Histone H4
TVTAMDVVYALKR + Methyl (R)	P62805	Histone H4
TAMDVVYALK	P62805	Histone H4
DNIQGITK	P62805	Histone H4
ISGLIYEETRGV	P62805	Histone H4
ISGLIYEETRGVLK	P62805	Histone H4
TLYGFGG	P62805	Histone H4
TYTEHAK	P62805	Histone H4
KVFLENVIR	P62805	Histone H4
KTVTAMDVVY + Acetyl (K)	P62805	Histone H4

## Sheet: Table S4
Table S4: List of identified postranslational modification sites core histone proteins. Site-modification combinations not present in PhopshoSitePlus and/or Histome databases are marked in red.
Histone family	Position	Amino acid	Modification	Present in PhosphoSitePlus and/or Histome databases	Histone type
H2A	88	R	Methyl (R)	+	H2A type 1; H2A type 1-C; H2A type 1-H; H2A type 2-A; H2A type 2-B; H2A.x
			Deamidated (R)	-	H2A type 2-B; H2A.x
	95	K	Acetyl (K)	+	H2A type 1; H2A type 1-C; H2A type 1-H; H2A type 2-A; H2A type 2-B; H2A.x
	99	K	Acetyl (K)	+	H2A type 1; H2A type 1-H; H2A type 2-A
	101	T	Phospho (ST)	+	H2A type 1; H2A type 1-C; H2A type 1-H; H2A type 2-A; H2A type 2-B; H2A.x
	118	K	Acetyl (K)	+	H2A type 1; H2A type 1-C; H2A type 1-H; H2A type 2-A; H2A type 2-B; H2A.x
	127	K	Acetyl (K)	-	H2A.x
	101	K	Acetyl (K)	-	H2A.V; H2A.Z
H2B	5	K	Acetyl (K)	+	H2B type 1-C/E/F/G/I; H2B type 1-D; H2B type 1-H; H2B type 1-J; H2B type 1-K; H2B type 1-L; H2B type 1-O; H2B type 2-E; H2B type F-S
	11	K	Acetyl (K)	+	H2B type 1-C/E/F/G/I; H2B type 1-D; H2B type 1-H; H2B type 1-J; H2B type 1-K; H2B type 1-L; H2B type 1-O; H2B type 2-E; H2B type F-S
	12	K	Acetyl (K)	+	H2B type 1-C/E/F/G/I; H2B type 1-D; H2B type 1-H; H2B type 1-J; H2B type 1-K; H2B type 1-L; H2B type 1-O; H2B type 2-E; H2B type F-S
	16	K	Acetyl (K)	+	H2B type 1-C/E/F/G/I; H2B type 1-D; H2B type 1-H; H2B type 1-J; H2B type 1-K; H2B type 1-L; H2B type 1-O; H2B type 2-E; H2B type F-S
	20	K	Acetyl (K)	+	H2B type 1-C/E/F/G/I; H2B type 1-D; H2B type 1-H; H2B type 1-J; H2B type 1-K; H2B type 1-L; H2B type 1-O; H2B type 2-E; H2B type F-S
	34	K	Acetyl (K)	+	H2B type 1-C/E/F/G/I; H2B type 1-D; H2B type 1-H; H2B type 1-K; H2B type 1-L; H2B type 1-J; H2B type 1-O; H2B type 2-E; H2B type F-S
	43	K	Acetyl (K)	-	H2B type 1-C/E/F/G/I; H2B type 1-D; H2B type 1-H; H2B type 1-J; H2B type 1-K; H2B type 1-L; H2B type 1-O; H2B type 2-E; H2B type F-S
	46	K	Acetyl (K)	+	H2B type 1-C/E/F/G/I; H2B type 1-D; H2B type 1-H; H2B type 1-J; H2B type 1-K; H2B type 1-L; H2B type 1-O; H2B type 2-E; H2B type F-S
	57	K	Acetyl (K); Trimethyl (K)	+, +	H2B type 1-C/E/F/G/I; H2B type 1-D; H2B type 1-H; H2B type 1-J; H2B type 1-K; H2B type 1-L; H2B type 1-O; H2B type 2-E; H2B type F-S
	64	S	Phospho (ST)	+	H2B type 1-C/E/F/G/I; H2B type 1-D; H2B type 1-H; H2B type 1-J; H2B type 1-K; H2B type 1-L; H2B type 1-O; H2B type 2-E; H2B type F-S
	108	K	Acetyl (K)	+	H2B type 1-C/E/F/G/I; H2B type 1-D; H2B type 1-H; H2B type 1-J; H2B type 1-K; H2B type 1-L; H2B type 1-O; H2B type 2-E; H2B type F-S
	116	K	Acetyl (K)	+	H2B type 1-C/E/F/G/I; H2B type 1-D; H2B type 1-H; H2B type 1-J; H2B type 1-K; H2B type 1-L; H2B type 1-O; H2B type 2-E; H2B type F-S
	120	K	Acetyl (K)	+	H2B type 1-C/E/F/G/I; H2B type 1-D; H2B type 1-J; H2B type 1-K; H2B type 1-H; H2B type 1-L; H2B type 1-O; H2B type 2-E; H2B type F-S
H3	9	K	Acetyl (K); Dimethyl (K); Methyl (K); Trimethyl (K)	+, +, +, +	H3.1; H3.2; H3.3
	14	K	Acetyl (K)	+	H3.1; H3.2; H3.3
	18	K	Acetyl (K)	+	H3.1; H3.2; H3.3
	23	K	Acetyl (K)	+	H3.1; H3.2; H3.3
	27	K	Acetyl (K); Dimethyl (K); Methyl (K); Trimethyl (K)	+, +, +, +	H3.1; H3.2; H3.3
	36	K	Acetyl (K); Dimethyl (K); Methyl (K); Trimethyl (K)	+, +, +, +	H3.1; H3.2; H3.3
	56	K	Acetyl (K)	+	H3.1; H3.2; H3.3
	79	K	Acetyl (K); Dimethyl (K)	+, +	H3.1; H3.2; H3.3
	96	S	Phospho (ST)	+	H3.2; H3.3
	115	K	Acetyl (K)	+	H3.3
	122	K	Acetyl (K)	+	H3.1; H3.2; H3.3
H4	5	K	Acetyl (K)	+	H4
	8	K	Acetyl (K)	+	H4
	12	K	Acetyl (K)	+	H4
	16	K	Acetyl (K)	+	H4
	31	K	Acetyl (K)	+	H4
	47	S	Phospho (ST)	+	H4
	59	K	Acetyl (K)	+	H4
	77	K	Acetyl (K)	+	H4
	79	K	Acetyl (K)	+	H4
	91	K	Acetyl (K)	+	H4

## Sheet: Table_S5
Table S5. Clinical characteristics and histopathology of the tissue samples used in a study.
Internal ID	Sex	Age	Normal epithelium %	Carcinoma %	Astler-Coller classification	MS	WB	IHC	IHC sample ID
1	M	69	6	94	B2			X	10991
2	F	76	4	96	C2	X	X	X	11028
18	F	64	9	91	B1	X	X
19	M	50	50	45	B2	X	X
21	F	66	58	42	B2			X	14585
22	M	69	14	86	C2			X	14600
23	F	38	50	50	C2			X	14616
26	F	56	20	80	B2	X	X	X	14882
27	M	55	2	98	C2			X	14935
28	F	62	46	54	B1	X	X	X	15244
29	F	62	49	51	B2	X	X	X	15732
35	F	76	20	80	B2	X	X	X	17022
37	M	80	85	15	B2	X	X
39	F	69	22	78	B2	X	X
40	M	80	23	77	B2	X	X
44	F	71	3	97	C2	X	X
47	M	87	21	79	C2	X	X
